# Supplementary material for: Ecological uncertainty favours the diversification of host use in avian brood parasites
Source: Nat Commun. 2020 Aug 21;11:4185. doi: 10.1038/s41467-020-18038-y (PMC7442637; doi:10.1038/s41467-020-18038-y)
Supplement: Supplementary file 4 — Supplementary Data 1–3 [file 41467_2020_18038_MOESM4_ESM.zip]

Archive with 8 entries (7 files):
- Supplementary Data/
- __MACOSX/._Supplementary Data
- Supplementary Data/SupplementaryData3_R code.R
- __MACOSX/Supplementary Data/._SupplementaryData3_R code.R
- Supplementary Data/SupplementaryData2_ParasiteData.csv
- __MACOSX/Supplementary Data/._SupplementaryData2_ParasiteData.csv
- Supplementary Data/SupplementaryData1_HostData.csv
- __MACOSX/Supplementary Data/._SupplementaryData1_HostData.csv
