# Supplementary material for: Ecological uncertainty favours the diversification of host use in avian brood parasites
Source: Nat Commun. 2020 Aug 21;11:4185. doi: 10.1038/s41467-020-18038-y (PMC7442637; doi:10.1038/s41467-020-18038-y)
Supplement: Supplementary file 4 — Supplementary Data 1–3 [file 41467_2020_18038_MOESM4_ESM.zip › Supplementary Data/SupplementaryData3_R code.R]

# R code for statistical analyses in "Ecological uncertainty 
# favours diversification of host use in avian brood parasites"
# by Antonson et al. (2020)
#
###########################################
# Extra files requirements:
#
# 1.- Data file: 'ParasiteData.csv'
# 2.- Data file: 'HostData.csv'
# 3.- Phylogenetic hypotheses from BirdTree.org: 'BirdTrees.Rdata'

###########################################
# Prepare data for analyses
require (phytools)
require(geiger)
require(ape)
require(picante)
require(EnvStats)

# choose 100 trees at random for analyses (source: BirdTree.org)
load('BirdTrees.Rdata')
trees <- trees[sample(1:length(trees), 100)]

###########################################
# DO NOT RUN. This code was used to estimate the Faith's phylogenetic diversity of hosts for each parasite

# load data and trees
mydata <- read.csv("SupplementaryData1_HostData.csv")

parasites <- unique(as.character(mydata$Parasite_Jetz.et.al_taxonomy))

HostLevelData <- data.frame("Parasite"=parasites, "PD"=NA, "PctMobileHosts"=NA, "PctClosedNestHosts"=NA, "PctUniparentalProvisioning"=NA,
                            "PctBiparentalProvisioning"=NA, "PctCooperativeProvisioning"=NA)

for (i in 1:length(parasites)) {

  # Faith's PD
  HostLevelData$PD[i] <- 0

  for (j in 1:length(trees)) {

    mytree <- trees[[j]]
    mytree <- drop.tip(mytree, mytree$tip.label[!(mytree$tip.label %in% mydata[which(as.character(mydata$Parasite_Jetz.et.al_taxonomy)==parasites[i]), "Host_Jetz.et.al_taxonomy"])])

    mysample <- data.frame(matrix(rep(1, length(mytree$tip.label)), 1, length(mytree$tip.label)))
    row.names(mysample) <- parasites[i]
    colnames(mysample) <- mytree$tip.label

    # compute Faith's phylogenetic diversity (CITATION: Faith D.P. (1992)
    # Conservation evaluation and phylogenetic diversity. Biological
    # Conservation, 61, 1-10.)
    mypd <- pd(mysample, mytree, include.root = T)
    HostLevelData$PD[i] <- HostLevelData$PD[i] + mypd$PD
  }

  HostLevelData$PD[i] <- HostLevelData$PD[i]/length(trees)

  # extract other host-related data
  thisparasite <- mydata[mydata$Parasite_Jetz.et.al_taxonomy == parasites[i],]

  # Host Migration
  known <- length (which(thisparasite$Host.Migratory %in% c('Altitudinal Migrant','Full Migrant','Nomadic','Not a Migrant')))

  HostLevelData$PctMobileHosts[i] <- (summary(thisparasite$Host.Migratory)['Altitudinal Migrant'] +
           summary(thisparasite$Host.Migratory)['Full Migrant'] +
           summary(thisparasite$Host.Migratory)['Nomadic']) / known

  # nest architecture
  known <- length (which(thisparasite$Nest.Architechture %in% c('Closed','Enclosed','Open')))
  HostLevelData$PctClosedNestHosts[i] <- (summary(thisparasite$Nest.Architechture)['Closed'] +
                                               summary(thisparasite$Nest.Architechture)['Enclosed'])/known

  # host provisioning
  known <- length (which(!is.na(thisparasite$Provisioning)))

  HostLevelData$PctUniparentalProvisioning[i] <- (summary(thisparasite$Provisioning)['Male_only'] +
                                                    summary(thisparasite$Provisioning)['Female_only'] ) / known
  HostLevelData$PctBiparentalProvisioning[i] <- summary(thisparasite$Provisioning)['Pair'] / known
  HostLevelData$PctCooperativeProvisioning[i] <- summary(thisparasite$Provisioning)['Cooperative'] / known

  print(paste(i, "out of", length(parasites)))
}

###########################################
# DATA ANALYSIS
###########################################
# load parasite dataset
mydata <- read.csv('SupplementaryData2_ParasiteData.csv', header = T, row.names = 1)
mydata <- na.omit(mydata[mydata$Include==T,])

# baseline effort threshold
mydata <- mydata[mydata$Effort_GS >= 10,]
mydata$Thld20 <- 0
mydata$Thld20[which(mydata$Effort_GS >= 20)] <- 1
mydata$Thld30 <- 0
mydata$Thld30[which(mydata$Effort_GS >= 30)] <- 1
mydata$Thld50 <- 0
mydata$Thld50[which(mydata$Effort_GS >= 50)] <- 1

# prune trees to sample
for (i in 1:length(trees)) {
  trees[[i]] <- drop.tip(trees[[i]], name.check(trees[[i]], 
                                                mydata)$tree_not_data)
}

###########################################
# Code for reducing dimensionality of correlated predictors

# transform variables to approximate normality (when necessary), 
# center and scale (use same labels for convenience)

# function to estimate optimal lambda for Box-Cox transformation and to run BC transform with it
myBCtransform <- function(myvector) {
  # shift scale to positive numbers and identify optimal lambda for box-cox transformation
  mylambda <- boxcox(as.numeric(myvector)-min(as.numeric(myvector))+1, optimize = T)$lambda
  
  # transform
  myvector <- scale(boxcoxTransform(as.numeric(myvector)-min(as.numeric(myvector))+1, mylambda))
  return (scale(myvector))
}

mydata$MeanP <- myBCtransform(mydata$MeanP)
mydata$CvP <- myBCtransform(mydata$CvP)
mydata$Pp <- myBCtransform(mydata$Pp)
mydata$MeanT <- myBCtransform(mydata$MeanT)
mydata$VarT <- myBCtransform(mydata$VarT)
mydata$Pt <- myBCtransform(mydata$Pt)

mydata$Global.Cooccurance <- myBCtransform(mydata$Global.Cooccurance)
mydata$Local.Cooccurance <- myBCtransform(mydata$Local.Cooccurance)
mydata$range_size <- myBCtransform(mydata$range_size)
mydata$MGS.duration.Griesser <- myBCtransform(mydata$MGS.duration.Griesser)
mydata$MeanClutchSize <- myBCtransform(mydata$MeanClutchSize)
mydata$PctMobileHosts <- myBCtransform(mydata$PctMobileHosts)
mydata$PctUniparentalProvisioning <- myBCtransform(mydata$PctUniparentalProvisioning)
mydata$PctBiparentalProvisioning <- myBCtransform(mydata$PctBiparentalProvisioning)
mydata$PctCooperativeProvisioning <- myBCtransform(mydata$PctCooperativeProvisioning)
mydata$PctClosedNestHosts <- myBCtransform(mydata$PctClosedNestHosts)

mydata$Effort <- myBCtransform(mydata$Effort)
mydata$Effort_GS <- myBCtransform(mydata$Effort_GS)

mydata$Migration <- as.factor(mydata$Migration)

# Principal Components Analysis
require(psych)
myPCA <- principal(mydata[,c('MeanT','VarT','Pt', 'MeanP','CvP','Pp', 
                             'Global.Cooccurance', 'Local.Cooccurance',
                             'MGS.duration.Griesser', 'range_size',
                             'MeanClutchSize', 'PctMobileHosts', 
                             'PctUniparentalProvisioning', 'PctCooperativeProvisioning',
                             'PctBiparentalProvisioning', 'PctClosedNestHosts')], 
                   nfactors=8, rotate='varimax' )
myPCA

# add scores to mydata and label them to ease interpretation
mydata$TempHarshness <- -1*myPCA$scores[,'RC1'] # invert sign from original PCA to facilitate interpretation
mydata$CoopHostProvisioners <- -1*myPCA$scores[,'RC2'] # invert sign from original PCA to facilitate interpretation
mydata$XericHarshness <- -1*myPCA$scores[,'RC7'] # invert sign from original PCA to facilitate interpretation
mydata$GlobalOptions <- myPCA$scores[,'RC4']
mydata$UniparentalHostProvisioning <- myPCA$scores[,'RC5']
mydata$LocalOptionsProtectedNests <- myPCA$scores[,'RC3']
mydata$MGS <- myPCA$scores[,'RC6']
mydata$HostClutchSize <- myPCA$scores[,'RC8']

mydata$Species <- rownames(mydata)

###########################################
# SAMPLE code for running Bayesian phylogenetic mixed models (BPMM). Fully parameterized model for
# Host numbers
require(MCMCglmm)
library(coda)
library (sirt)

# NB: three of the predictors in our models exhibit significant positive skew so we log transform them prior to analyses
hist(mydata$TempHarshness)
hist(mydata$CoopHostProvisioners)
hist(mydata$UniparentalHostProvisioning)

mydata$logTempHarshness <- log(mydata$TempHarshness - min(mydata$TempHarshness) + 1)
mydata$logCoopHostProvisioners <- log(mydata$CoopHostProvisioners - min(mydata$CoopHostProvisioners) + 1)
mydata$logUniparentalHostProvisioning <- log(mydata$UniparentalHostProvisioning - min(mydata$UniparentalHostProvisioning) + 1)

mymod <- NULL

# define priors (N = number of model parameters)
N <- 13 # fully parameterized model
p <- list(B=list(mu=rep(0,N), V = diag(N)), 
          R = list(V=diag(1), nu = 0.002), 
          G = list(G1 = list(V=diag(1), n = 0.002)))

# run identical models on the different tree topologies 
for (i in 1:100) {
  Ainv <- inverseA(trees[[i]])$Ainv
  print(paste(i, " of ", length(trees)))
  mymod[[i]] <- MCMCglmm(Total.Hosts ~ Effort_GS + logCoopHostProvisioners + GlobalOptions + MGS +
                           logUniparentalHostProvisioning + LocalOptionsProtectedNests + HostClutchSize +
                           logTempHarshness * Migration + XericHarshness * Migration,
                         data = mydata, family = "poisson", random =~Species, 
                         ginverse = list(Species=Ainv), verbose = F, nitt = 1050000, 
                         burnin = 50000, thin = 1000, prior = p)
}

# visual inspection of trace plots
my.mcmc.list <- NULL
for (i in 1:length(mymod)) { my.mcmc.list[[i]] <- mymod[[i]]$Sol }
mcmc_plot(mcmc.list(my.mcmc.list)) 

# ... merge chains from alternative model runs to account for 
# phylogenetic uncertainty
MCMCchains <- mymod[[1]]$Sol
for (i in 2:length(mymod)) {
  MCMCchains <- rbind(MCMCchains, mymod[[i]]$Sol)
}

# ... now we can make inferences over the joint pseudo-posterior distribution 

BPMM.table <- as.data.frame(list('Parameter' = row.names(summary(mymod[[1]]$Sol)$statistics),
                                 'Estimate' = NA, 'Lower CI' = NA, 'Upper CI' = NA))

for (i in 1:length(row.names(summary(mymod[[1]]$Sol)$statistics))) {
  BPMM.table[i,2:4] <- c( colMeans(MCMCchains)[row.names(summary(mymod[[1]]$Sol)$statistics)[i]], 
                          quantile(MCMCchains[,row.names(summary(mymod[[1]]$Sol)$statistics)[i]], "probs"=0.025), 
                          quantile(MCMCchains[,row.names(summary(mymod[[1]]$Sol)$statistics)[i]], "probs"=0.975) )
}

BPMM.table


##################################################################
###########################################
# SAMPLE code for running Bayesian phylogenetic mixed models (BPMM). Fully parameterized model for
# Faith's PD
mymod <- NULL

# define priors (N = number of model parameters)
N <- 13 # fully parameterized model
p <- list(B=list(mu=rep(0,N), V = diag(N)), 
          R = list(V=diag(1), nu = 0.002), 
          G = list(G1 = list(V=diag(1), n = 0.002)))

# run identical models on the different tree topologies 
for (i in 1:100) {
  Ainv <- inverseA(trees[[i]])$Ainv
  print(paste(i, " of ", length(trees)))
  mymod[[i]] <- MCMCglmm(log(FaithsPD) ~ Effort_GS + logCoopHostProvisioners + GlobalOptions + MGS +
                           logUniparentalHostProvisioning + LocalOptionsProtectedNests + HostClutchSize +
                           logTempHarshness * Migration + XericHarshness * Migration,
                         data = mydata, family = "gaussian", random =~Species, 
                         ginverse = list(Species=Ainv), verbose = F, nitt = 1050000, 
                         burnin = 50000, thin = 1000, prior = p)
}

# visual inspection of trace plots
my.mcmc.list <- NULL
for (i in 1:length(mymod)) { my.mcmc.list[[i]] <- mymod[[i]]$Sol }
mcmc_plot(mcmc.list(my.mcmc.list)) 

# ... merge chains from alternative model runs to account for 
# phylogenetic uncertainty
MCMCchains <- mymod[[1]]$Sol
for (i in 2:length(mymod)) {
  MCMCchains <- rbind(MCMCchains, mymod[[i]]$Sol)
}

# ... now we can make inferences over the joint pseudo-posterior distribution 

BPMM.table <- as.data.frame(list('Parameter' = row.names(summary(mymod[[1]]$Sol)$statistics),
                                 'Estimate' = NA, 'Lower CI' = NA, 'Upper CI' = NA))

for (i in 1:length(row.names(summary(mymod[[1]]$Sol)$statistics))) {
  BPMM.table[i,2:4] <- c( colMeans(MCMCchains)[row.names(summary(mymod[[1]]$Sol)$statistics)[i]], 
                          quantile(MCMCchains[,row.names(summary(mymod[[1]]$Sol)$statistics)[i]], "probs"=0.025), 
                          quantile(MCMCchains[,row.names(summary(mymod[[1]]$Sol)$statistics)[i]], "probs"=0.975) )
}

BPMM.table


#############################################################
#############################################################
#############################################################
#############################################################

# ROBUSTNESS ANALYSIS

# sample thresholds
for (Threshold in c('Thld20','Thld30','Thld50')) {
  # choose effort threshold
  mydata <- mydata[which(mydata[,Threshold]==1),]
  
  # prune trees to sample
  for (i in 1:length(trees)) {
    trees[[i]] <- drop.tip(trees[[i]], name.check(trees[[i]], 
                                                  mydata)$tree_not_data)
  }
  
  # HOST NUMBERS
  mymod <- NULL
  
  # define priors (N = number of model parameters)
  N <- 7 # fully parameterized model
  p <- list(B=list(mu=rep(0,N), V = diag(N)), 
            R = list(V=diag(1), nu = 0.002), 
            G = list(G1 = list(V=diag(1), n = 0.002)))
  
  # run identical models on the different tree topologies 
  for (i in 1:100) {
    Ainv <- inverseA(trees[[i]])$Ainv
    print(paste(i, " of ", length(trees)))
    mymod[[i]] <- MCMCglmm(Total.Hosts ~ Effort_GS + GlobalOptions + MGS +
                             logUniparentalHostProvisioning + LocalOptionsProtectedNests +
                             logTempHarshness,
                           data = mydata, family = "poisson", random =~Species, 
                           ginverse = list(Species=Ainv), verbose = F, nitt = 1050000, 
                           burnin = 50000, thin = 1000, prior = p)
  }
  
  # ... merge chains from alternative model runs to account for 
  # phylogenetic uncertainty
  MCMCchains <- mymod[[1]]$Sol
  for (i in 2:length(mymod)) {
    MCMCchains <- rbind(MCMCchains, mymod[[i]]$Sol)
  }
  
  # ... now we can make inferences over the joint pseudo-posterior distribution 
  
  HostMods <- as.data.frame(list('Parameter' = row.names(summary(mymod[[1]]$Sol)$statistics),
                                 'Estimate' = NA, 'Lower CI' = NA, 'Upper CI' = NA))
  
  for (i in 1:length(row.names(summary(mymod[[1]]$Sol)$statistics))) {
    HostMods[i,2:4] <- c( colMeans(MCMCchains)[row.names(summary(mymod[[1]]$Sol)$statistics)[i]], 
                          quantile(MCMCchains[,row.names(summary(mymod[[1]]$Sol)$statistics)[i]], "probs"=0.025), 
                          quantile(MCMCchains[,row.names(summary(mymod[[1]]$Sol)$statistics)[i]], "probs"=0.975) )
  }
  
  HostMods
  
  #### FAITHS PD
  mymod <- NULL
  
  # define priors (N = number of model parameters)
  N <- 6 # fully parameterized model
  p <- list(B=list(mu=rep(0,N), V = diag(N)), 
            R = list(V=diag(1), nu = 0.002), 
            G = list(G1 = list(V=diag(1), n = 0.002)))
  
  # run identical models on the different tree topologies 
  for (i in 1:100) {
    Ainv <- inverseA(trees[[i]])$Ainv
    print(paste(i, " of ", length(trees)))
    mymod[[i]] <- MCMCglmm(log(FaithsPD) ~ Effort_GS + logCoopHostProvisioners + GlobalOptions +
                             LocalOptionsProtectedNests + logTempHarshness,
                           data = mydata, family = "gaussian", random =~Species, 
                           ginverse = list(Species=Ainv), verbose = F, nitt = 1050000, 
                           burnin = 50000, thin = 1000, prior = p)
  }
  
  # ... merge chains from alternative model runs to account for 
  # phylogenetic uncertainty
  MCMCchains <- mymod[[1]]$Sol
  for (i in 2:length(mymod)) {
    MCMCchains <- rbind(MCMCchains, mymod[[i]]$Sol)
  }
  
  # ... now we can make inferences over the joint pseudo-posterior distribution 
  
  FaithPDmod <- as.data.frame(list('Parameter' = row.names(summary(mymod[[1]]$Sol)$statistics),
                                   'Estimate' = NA, 'Lower CI' = NA, 'Upper CI' = NA))
  
  for (i in 1:length(row.names(summary(mymod[[1]]$Sol)$statistics))) {
    FaithPDmod[i,2:4] <- c( colMeans(MCMCchains)[row.names(summary(mymod[[1]]$Sol)$statistics)[i]], 
                            quantile(MCMCchains[,row.names(summary(mymod[[1]]$Sol)$statistics)[i]], "probs"=0.025), 
                            quantile(MCMCchains[,row.names(summary(mymod[[1]]$Sol)$statistics)[i]], "probs"=0.975) )
  }
  
  FaithPDmod
  
  
  eval(parse(text=paste0("save(Threshold, HostMods, FaithPDmod, file = 'RobustnessAnalysesMCMCmodels.", Threshold,".Rdata')")))
  
}
