# Supplementary material for: Ecological uncertainty favours the diversification of host use in avian brood parasites
Source: Nat Commun. 2020 Aug 21;11:4185. doi: 10.1038/s41467-020-18038-y (PMC7442637; doi:10.1038/s41467-020-18038-y)
Supplement: Supplementary file 4 — Supplementary Data 1–3 [file 41467_2020_18038_MOESM4_ESM.zip › Supplementary Data/SupplementaryData2_ParasiteData.csv]

	Effort	Effort_GS	Total.Hosts	Migration	Global.Cooccurance	Local.Cooccurance	range_size	MeanP	CvP	Pp	MeanT	VarT	Pt	MeanClutchSize	MGS.duration.Griesser	PctMobileHosts	PctClosedNestHosts	PctUniparentalProvisioning	PctBiparentalProvisioning	PctCooperativeProvisioning	FaithsPD	Include	Notes
Anomalospiza_imberbis	45	320	15	0	1568	388.2477064	3908544.96	116129.6537	1.039912067	0.613400301	20.54163408	7.798515306	0.736581217	3.131	11.56907895	0	1	0.071428571	0.785714286	0.142857143	136.1991258	TRUE	None
Cacomantis_castaneiventris	18	112	5	0	807	280.4741379	1417739.636	297296.154	0.51320264	0.697673729	23.47738021	0.621320884	0.840368271	3.475	12	0	1	0	0.6	0.4	171.9987065	TRUE	None
Cacomantis_flabelliformis	24	1380	88	0	1167	222.2315271	4410868.842	86759.0895	0.763325874	0.588210579	17.7374482	20.99968624	0.703853528	2.809488636	11.77537058	0.261363636	0.482758621	0.011494253	0.609195402	0.379310345	1719.896504	TRUE	None
Cacomantis_merulinus	33	920	16	1	1801	296.9588415	7774612.292	163341.5185	0.83178888	0.613748148	22.30863591	15.08343965	0.761235697	3.146428571	12	0.1875	0.642857143	0.125	0.8125	0.0625	307.0968631	TRUE	None
Cacomantis_passerinus	3	226	17	1	911	233.4336735	1268.276948	129298.1213	1.134138647	0.502083976	22.58601765	27.60985033	0.692954557	3.5375	11.17162135	0.333333333	0.5625	0.058823529	0.823529412	0.117647059	390.946622	TRUE	None
Cacomantis_sonneratii	12	394	8	0	1607	305.3139717	7527636.803	161823.3914	0.913666363	0.593781265	23.09246321	12.83568633	0.759866829	2.46875	11.76133533	0	0	0	0.857142857	0.142857143	264.2744845	TRUE	None
Cacomantis_variolosus	35	952	77	1	2328	241.7094891	8183666.877	184446.799	0.731398086	0.636243215	23.43612213	5.444214194	0.789133239	2.628116883	11.50980392	0.310810811	0.352112676	0	0.723684211	0.276315789	1608.354088	TRUE	Species complex (includes host data for C. sepulcralis)
Cercococcyx_mechowi	14	124	4	0	1111	386.3947368	2330208.183	179150.4024	0.613947384	0.730351855	22.22133522	0.78691237	0.807609328	2	11.92743764	0	0	0	1	0	160.9203241	TRUE	None
Cercococcyx_montanus	18	115	6	0	1254	428.8571429	1431986.744	116359.2085	0.923905891	0.671496204	20.9185988	5.604387346	0.766327532	2.1	12	0	0.333333333	0	0.75	0.25	189.2820995	TRUE	None
Chrysococcyx_basalis	45	836	110	1	650	176.1838509	8861196.934	83575.0161	0.928466793	0.517870625	21.45776203	23.7104238	0.675345856	2.861727273	9.557210316	0.266055046	0.52293578	0.027777778	0.648148148	0.324074074	2146.63196	TRUE	None
Chrysococcyx_caprius	94	958	93	1	1813	297.38429	19720182.04	106586.7773	0.972973	0.617279098	22.4883646	7.636713479	0.741576484	2.699354839	10.53568954	0.088888889	0.648351648	0.261363636	0.625	0.113636364	1403.952266	TRUE	None
Chrysococcyx_crassirostris	1	18	1	0	156	85.88888889	19.41240226	155086.6837	0.810219999	0.587519697	26.6289112	1.226194309	0.834922041	NA	12	0	1	0	1	0	3.490430917	TRUE	No known clutch size
Chrysococcyx_cupreus	35	486	57	1	1758	348.0350554	13092147.09	130365.4908	0.867910786	0.656595651	22.10340984	3.840909105	0.767313788	2.379285714	11.56233351	0.169811321	0.62962963	0.269230769	0.576923077	0.153846154	1211.380196	TRUE	None
Chrysococcyx_flavigularis	10	92	1	0	1086	351.9460581	2958348.884	191735.9651	0.541672199	0.75353345	22.75412939	0.559952005	0.819347885	2	12	0	1	0	1	0	3.142864884	TRUE	None
Chrysococcyx_klaas	52	27	80	1	1823	329.14	16223393.15	123897.2543	0.903248842	0.6420441	22.33459557	4.447073318	0.759099799	2.4931875	11.06397596	0.119402985	0.615384615	0.180555556	0.666666667	0.152777778	1309.980817	TRUE	None
Chrysococcyx_lucidus	59	1100	104	1	814	194.1570796	4773307.625	123057.7153	0.726442491	0.608570405	18.97822204	16.04585536	0.731582506	2.912864078	11.76554536	0.27184466	0.490196078	0.01980198	0.663366337	0.316831683	2011.600445	TRUE	None
Chrysococcyx_maculatus	4	126	14	1	1093	363.1410256	2624758.146	130411.4408	0.951139102	0.593428291	18.45394358	29.82006416	0.716295947	3.530769231	12	0.5	0.923076923	0.083333333	0.916666667	0	338.6810323	TRUE	None
Chrysococcyx_minutillus	14	434	15	1	2079	249.5283401	5927838.761	181473.3493	0.798123875	0.619489066	23.92269445	5.85013687	0.781019511	2.840384615	11.46883853	0.076923077	0.923076923	0	0.846153846	0.153846154	282.5387443	TRUE	Species complex (includes host data for Chalcites rufomerus)
Chrysococcyx_osculans	10	427	25	1	619	175.9576503	8095716.864	70906.57925	0.974252961	0.499611321	21.32765477	26.6149427	0.656353026	3	9.459009901	0.12	0.76	0	0.416666667	0.583333333	656.3017805	TRUE	None
Chrysococcyx_russatus	3	61	19	1	2079	249.5283401	5927838.761	181473.3493	0.798123875	0.619489066	23.92269445	5.85013687	0.781019511	2.483611111	11.96358118	0.210526316	0.578947368	0	0.842105263	0.157894737	532.5391483	TRUE	None
Chrysococcyx_xanthorhynchus	4	213	13	1	1553	305.5220264	5458427.814	183051.38	0.753944496	0.633986506	23.78416624	6.415654868	0.793461866	2.957692308	12	0	0.769230769	0.090909091	0.909090909	0	345.2708606	TRUE	None
Clamator_coromandus	17	390	26	1	1439	271.3827751	7003749.567	138568.2116	0.921567792	0.577536094	20.89002691	33.70683214	0.724907705	3.363461538	11.83872502	0.153846154	0.16	0	1	0	402.9686724	TRUE	None
Clamator_glandarius	339	2930	34	1	2062	293.6038407	16365103.81	93431.22574	1.009842631	0.599419058	21.74599578	11.21323978	0.72576944	4.098529412	10.4524377	0.15625	0.323529412	0	0.705882353	0.294117647	707.6098946	TRUE	None
Clamator_jacobinus	64	1320	68	1	2690	291.6702128	18799824.77	100822.5851	1.053160116	0.578128415	22.83900827	12.34919699	0.7280999	3.138823529	10.39008264	0.121212121	0.092307692	0.016666667	0.733333333	0.25	1407.963589	TRUE	None
Clamator_levaillantii	20	220	16	1	1679	326.3751295	11581333.06	123618.4903	0.908800364	0.642439789	22.56402105	4.39996224	0.758862679	2.996666667	10.65668907	0	0.1875	0	0.214285714	0.785714286	443.7284504	TRUE	None
Cuculus_canorus	1467	14800	278	1	1754	159.9653812	42960223.67	70873.97759	0.714580335	0.639512103	5.821310785	144.1212202	0.596793473	4.178623188	8.229409611	0.637681159	0.253676471	0.015686275	0.929411765	0.054901961	4220.450661	TRUE	None
Cuculus_clamosus	40	799	11	1	1753	339.1114035	13656637.36	122109.4628	0.909625547	0.633937628	22.15947821	4.864410645	0.75536271	2.430454545	11.18620242	0.090909091	0.090909091	0	0.9	0.1	300.1808545	TRUE	None
Cuculus_fugax	24	435	39	1	740	309.3636364	2296647.713	145580.8846	0.875902714	0.612970952	18.75636626	28.68589988	0.726546338	3.733076923	11.14696253	0.5	0.405405405	0	0.942857143	0.057142857	875.6483733	TRUE	None
Cuculus_gularis	27	569	14	1	1739	327.4	14695114.95	106443.2852	0.989194694	0.615331033	22.49914466	5.75457977	0.742528702	3.080714286	10.39539568	0	0.071428571	0	0.692307692	0.307692308	431.5290751	TRUE	None
Cuculus_micropterus	51	1360	20	1	1850	251.8893546	13003620.13	125304.8345	0.925075743	0.593601001	15.9893111	76.15434856	0.697196258	3.4955	11.33603677	0.55	0.15	0	0.894736842	0.105263158	640.9955846	TRUE	None
Cuculus_pallidus	53	1770	117	1	650	177.0151134	8735366.601	70715.60647	0.965945684	0.504596082	21.10050137	25.90187959	0.659459519	2.67873913	9.552439913	0.367521368	0.147826087	0.017094017	0.658119658	0.324786325	2368.764669	TRUE	None
Cuculus_poliocephalus	80	815	26	1	1360	227.0193165	6943707.794	112103.5565	0.9513388	0.610156106	14.08637532	69.27503055	0.691089579	3.913653846	11.38259109	0.807692308	0.708333333	0.045454545	0.954545455	0	509.2662795	TRUE	None
Cuculus_rochii	10	152	13	1	207	133.1142857	813366.6984	115622.4373	1.006315657	0.65228637	21.06703229	4.780501635	0.766333626	3.089230769	12	0.230769231	0.461538462	0.2	0.8	0	381.5078323	TRUE	None
Cuculus_saturatus	158	2405	47	1	1644	184.6059617	9913.266753	69751.01268	0.691741746	0.647544705	1.3089229	192.6012138	0.557585852	4.559047619	7.940430381	0.708333333	0.652173913	0	1	0	490.5473578	TRUE	Species complex (includes host data for C. optatus and C. lepidus)
Cuculus_solitarius	65	772	58	1	1747	347.2081526	13838025.23	129570.9649	0.87589146	0.648082682	21.63699168	4.521068368	0.763690001	2.639210526	11.64442231	0.122807018	0.339285714	0.057692308	0.846153846	0.096153846	1011.993852	TRUE	None
Cuculus_sparverioides	18	466	31	0	583	356.9180328	749210.2114	219139.214	0.515268054	0.673973379	24.26309184	0.233527173	0.840024463	3.574193548	11.76962751	0.266666667	0.433333333	0	1	0	547.5070457	TRUE	None
Cuculus_vagans	3	85	3	0	803	320.994186	2105789.809	213336.7101	0.547330243	0.673194022	24.74409903	0.845721499	0.836265343	3.216666667	12	0.333333333	0	0	1	0	140.7625677	TRUE	None
Cuculus_varius	14	692	7	1	1040	250.713881	4007241.739	112291.821	1.203995819	0.479430609	23.76464789	31.13030685	0.694944763	3.085714286	11.25067873	0	0	0	0.666666667	0.333333333	184.620604	TRUE	None
Dromococcyx_pavoninus	10	285	8	0	2389	505.1189802	4204701.048	137507.0175	0.780192832	0.665205469	23.18353614	3.674031488	0.744080846	2.35	11.63223938	0	0.625	0.125	0.875	0	222.5689344	TRUE	None
Dromococcyx_phasianellus	11	391	5	0	3243	441.8113208	11408898.01	134491.9296	0.850243473	0.664773137	23.75899299	3.739463544	0.748556887	2.53	11.78859799	0.4	0.6	0	1	0	236.0051956	TRUE	None
Eudynamys_orientalis	23	357	25	0	1619	208.1457014	2383.411611	181648.8998	0.77798912	0.616816868	24.23405559	5.21317153	0.786234113	2.8862	11.63852034	0.36	0	0.08	0.6	0.32	676.0832949	TRUE	Species complex (includes host data for E. melanorhynchus)
Eudynamys_scolopaceus	24	1460	25	1	2181	251.2981969	6220.596457	144494.6107	0.907233404	0.573369253	21.34823018	29.59137209	0.729752661	3.56975	11.55559416	0.318181818	0.142857143	0	0.826086957	0.173913043	515.3544929	TRUE	None
Eudynamys_taitensis	40	944	15	1	186	104.8431373	468586.9594	182250.4904	0.436748206	0.698665609	18.44166369	6.471552084	0.792597758	3.800666667	12	0.333333333	0.4	0	0.666666667	0.333333333	660.1833105	TRUE	None
Heteronetta_atricapilla	27	629	24	1	1099	203.8896552	4215670.116	83378.6321	0.8090536	0.5870505	16.4941787	26.6573146	0.6594102	5.02	11.91689008	0.952380952	0	0.083333333	0.875	0.041666667	1193.313348	TRUE	None
Indicator_exilis	17	140	3	0	1310	354.1479029	5542422.442	164609.5701	0.67904168	0.706667727	22.6067535	1.212108358	0.799524493	2.216666667	11.66025167	0	1	0.333333333	0.666666667	0	198.1142604	TRUE	None
Indicator_indicator	80	9810	48	0	1765	331.8577778	13429783.72	107613.7881	0.965270379	0.616705837	21.75047837	5.808946702	0.743366767	3.370652174	10.989468	0.355555556	0.869565217	0	0.627906977	0.372093023	1093.846153	TRUE	None
Indicator_maculatus	7	133	3	0	1157	344.460199	4919759.154	165713.6412	0.673272445	0.709179117	23.34911537	1.081886144	0.802355814	2.916666667	11.76532138	0	1	0	0.666666667	0.333333333	90.92405326	TRUE	None
Indicator_meliphilus	13	50	3	0	1127	408.9318182	2118285.725	113002.4415	1.055183258	0.641849256	19.66299152	6.923734954	0.744302937	3.083333333	11.91242363	0	1	0	0.666666667	0.333333333	90.92405326	TRUE	None
Indicator_minor	69	786	35	0	1771	327.9908397	15656796.16	113270.9215	0.935237741	0.627487615	22.19404965	5.629993999	0.746924632	3.208823529	10.88024635	0.090909091	0.970588235	0	0.529411765	0.470588235	712.1911437	TRUE	Species complex (includes host data for I. conirostris)
Indicator_pumilio	9	60	4	0	826	585.7333333	184454.2924	184929.7423	0.762410421	0.695030235	18.4594845	0.698789342	0.794928763	2.6875	12	0.25	1	0	1	0	101.3575885	TRUE	None
Indicator_variegatus	32	327	17	0	1543	386.8301435	4990251.961	112197.8485	1.002019011	0.638884644	20.30550509	6.07188875	0.750357825	2.961764706	11.94	0.076923077	1	0	0.692307692	0.307692308	434.5814946	TRUE	None
Indicator_willcocksi	8	54	1	0	1091	342.3595166	4056549.989	176106.087	0.605879644	0.725914276	22.66869522	0.978830782	0.805021448	3	11.64585275	0	1	0	0	1	3.535694565	TRUE	None
Molothrus_aeneus	81	1500	107	1	1367	229.4014085	3229183.626	83158.04191	0.779425943	0.601342473	19.66379518	23.41736211	0.710181286	3.282735849	11.8117506	0.433962264	0.180952381	0.02020202	0.929292929	0.050505051	1490.019343	TRUE	None
Molothrus_ater	1600	16400	300	1	820	150.870922	12760091.24	69070.50937	0.649493986	0.616616956	9.470091152	108.1648471	0.57379839	4.2074	10.73222267	0.78968254	0.126482213	0.044	0.912	0.044	3602.354944	TRUE	None
Molothrus_bonariensis	338	4730	274	0	3418	381.9322034	16463109.59	128837.8375	0.822112348	0.656146726	22.0787426	8.71367796	0.734861762	2.941634981	11.8108049	0.373584906	0.365758755	0.020920502	0.891213389	0.087866109	2997.724715	TRUE	None
Molothrus_oryzivorus	14	649	12	0	3330	472.8129845	12428280.54	152727.1391	0.774947983	0.688612633	23.84409437	2.585379844	0.763309784	2.5375	11.81652661	0.083333333	0.583333333	0.5	0.416666667	0.083333333	184.64048	TRUE	None
Molothrus_rufoaxillaris	63	727	6	0	1082	287.2869822	3628077.946	102480.3506	0.77450158	0.601064251	18.78611734	21.8369887	0.668867772	5.169166667	11.94382979	0.833333333	0.333333333	0.166666667	0.333333333	0.5	222.9995773	TRUE	None
Pachycoccyx_audeberti	16	164	7	0	1623	370.6264591	6173634.944	129488.6508	0.981830206	0.644385934	21.12465618	6.147394405	0.753738418	3.21	11.68878249	0.142857143	0.166666667	0	0.285714286	0.714285714	199.789876	TRUE	None
Prodotiscus_insignis	20	118	4	0	1263	371.1424051	3872947.801	167415.2217	0.652470798	0.709899807	22.8689295	0.964544448	0.803279106	2.406666667	11.92283629	0.25	0.666666667	0	0.75	0.25	144.9356069	TRUE	None
Prodotiscus_regulus	31	3	19	0	1677	384.5070423	5024888.379	110372.8825	1.035012123	0.61449845	19.59243843	7.539106346	0.73379237	3.03	11.82352941	0.058823529	0.888888889	0	0.833333333	0.166666667	503.296094	TRUE	None
Prodotiscus_zambesiae	10	54	8	0	1430	376.9803922	4885460.029	110379.1412	1.087823711	0.607941544	20.40493898	7.28526999	0.737195238	2.63	11.68018018	0.25	0.428571429	0.125	0.625	0.25	275.0425562	TRUE	None
Rhamphomantis_megarhynchus	1	28	1	1	590	254.5164835	196.2809562	257940.9849	0.445566834	0.699452112	24.93163188	0.3782342	0.845284614	2	12	0	1	1	0	0	4.144484865	TRUE	None
Scythrops_novaehollandiae	41	655	16	1	1258	208.997076	4006505.084	156623.1374	0.902648548	0.587767085	23.27934175	9.247486733	0.74950293	3.6121875	11.03185596	0.1875	0	0	0.75	0.25	454.9732578	TRUE	None
Surniculus_lugubris	27	570	19	1	1307	321.8032129	3021421.103	142326.4063	0.973895401	0.586056838	19.66125262	28.32822472	0.719677202	2.888157895	11.86437075	0.058823529	0.444444444	0	1	0	395.6146061	TRUE	None
Tapera_naevia	33	1710	24	0	3431	430.8567941	14655019.02	135451.5435	0.848415396	0.664876422	23.6800987	4.305840622	0.746299587	2.954166667	11.76991791	0.125	0.956521739	0	0.95	0.05	398.4195136	TRUE	None
Vidua_camerunensis	9	51	4	0	966	327.144	539.2333961	148973.8502	0.752719104	0.673535044	22.90313177	1.913642502	0.777222421	4.333	10.6696711	0	1	0	1	0	36.91813455	TRUE	None
Vidua_chalybeata	35	1040	4	0	1710	315.3383028	10426218.05	88471.83204	1.062803102	0.605136999	23.15177846	7.127663812	0.729685074	4.125	9.972501091	0	1	0	1	0	40.41226359	TRUE	None
Vidua_codringtoni	3	41	2	0	760	416.3518519	640760.1144	99272.66339	1.203827823	0.607702922	20.348192	11.23444591	0.718230764	3.875	11.89473684	0	1	0	1	0	11.17596256	TRUE	None
Vidua_fischeri	9	91	2	0	1128	323.7444444	2205434.664	66895.94605	1.033666527	0.588204712	22.72451361	3.530155905	0.747526517	4.45	11.56182213	0	1	0	1	0	24.71920979	TRUE	None
Vidua_funerea	18	125	3	0	1374	377.4273504	2745878.791	121708.5663	0.921979676	0.654711249	18.81095732	7.998652465	0.742253936	3.883333333	11.88059701	0	1	0	1	0	32.39074362	TRUE	None
Vidua_hypocherina	4	68	2	0	1126	372.8273381	1703136.416	76994.39184	0.984581666	0.61113232	21.1064301	3.567109264	0.750667545	4	11.78515625	0	1	0	1	0	24.71920979	TRUE	None
Vidua_interjecta	1	56	4	0	1060	309.33	2431598.79	120863.1963	0.869359325	0.642440321	24.12429188	2.574839944	0.760615156	3.5	10.26411658	0	1	0	1	0	22.88728133	TRUE	None
Vidua_larvaticola	3	26	3	0	918	299.1634615	1262611.938	115033.4813	0.851085897	0.63944506	23.88737711	2.667345451	0.756917333	4.1	9.915343915	0	1	0	1	0	35.78092205	TRUE	None
Vidua_macroura	58	1090	20	0	1898	320.6652391	16749216.63	115661.0029	0.914987992	0.639644015	22.21540848	5.663160839	0.752538873	4.3175	10.94924554	0	0.894736842	0.055555556	0.888888889	0.055555556	290.1855665	TRUE	None
Vidua_maryae	3	68	1	0	412	317	23.72626943	97892.41277	0.937300005	0.638167218	24.07796494	2.848658376	0.74140104	3.5	10.32840464	0	1	0	1	0	1.350621181	TRUE	Parental provisioning data from M. E. Hauber
Vidua_nigeriae	2	16	1	0	636	316.8837209	92.74814412	89988.72145	1.049950407	0.615145934	24.56921923	3.208444767	0.744609375	4.2	10.32198952	1	1	0	1	0	2.606943731	TRUE	Parental provisioning data from M. E. Hauber
Vidua_obtusa	5	79	2	0	1262	375.3401163	4137786.295	122328.3933	1.040520593	0.630963549	20.64856143	6.023482187	0.750287632	3.925	11.64326376	0	1	0	1	0	17.27538205	TRUE	None
Vidua_paradisaea	16	259	2	0	1558	305.6780488	9777553.901	80372.55399	1.093964734	0.592691684	22.81639831	8.018410784	0.721357166	3.975	10.02517835	0	1	0	1	0	21.71513072	TRUE	None
Vidua_purpurascens	11	73	3	0	1151	393.5783133	1945063.909	92370.03393	1.161289921	0.587902128	20.56532533	11.15107553	0.710379142	4.133333333	11.83283582	0	1	0	1	0	33.92526994	TRUE	None
Vidua_raricola	5	34	3	0	989	380.1153846	634568.6227	155288.7362	0.8099787	0.655600672	22.68357317	2.003510719	0.778776247	4	11.75675676	0	1	0	1	0	103.6906549	TRUE	None
Vidua_regia	18	203	4	0	755	296.9671362	2436036.922	77791.47573	1.145220127	0.504341091	20.65516178	13.53401741	0.680362266	3.6	11.3694362	0	1	0.25	0.75	0	122.0138548	TRUE	None
Vidua_togoensis	0	27	1	0	792	325.4054054	319.2261705	134791.3952	0.907531888	0.633086507	24.27070834	2.665213992	0.765026541	3.5	11.38577636	0	1	0	1	0	0.207655835	TRUE	None
Vidua_wilsoni	6	47	6	0	1030	320.397541	2971127.01	127942.4738	0.84505695	0.648151799	24.03780022	2.031453285	0.772083479	4.358333333	10.87157287	0.166666667	1	0	1	0	58.23061806	TRUE	None
Cacomantis_heinrichi	NA	NA	NA	NA	NA	NA	NA	NA	NA	NA	NA	NA	NA	NA	NA	NA	#N/A	NA	NA	NA	NA	FALSE	No known hosts
Caliechthrus_leucolophus	NA	NA	NA	NA	NA	NA	NA	NA	NA	NA	NA	NA	NA	NA	NA	NA	#N/A	NA	NA	NA	NA	FALSE	No known hosts
Cercococcyx_olivinus	NA	NA	NA	NA	NA	NA	NA	NA	NA	NA	NA	NA	NA	NA	NA	NA	#N/A	NA	NA	NA	NA	FALSE	No known hosts
Indicator_archipelagicus	NA	NA	NA	NA	NA	NA	NA	NA	NA	NA	NA	NA	NA	NA	NA	NA	#N/A	NA	NA	NA	NA	FALSE	No known hosts
Indicator_xanthonotus	NA	NA	NA	NA	NA	NA	NA	NA	NA	NA	NA	NA	NA	NA	NA	NA	#N/A	NA	NA	NA	NA	FALSE	No known hosts
Melichneutes_robustus	NA	NA	NA	NA	NA	NA	NA	NA	NA	NA	NA	NA	NA	NA	NA	NA	#N/A	NA	NA	NA	NA	FALSE	No known hosts
Melignomon_eisentrauti	NA	NA	NA	NA	NA	NA	NA	NA	NA	NA	NA	NA	NA	NA	NA	NA	#N/A	NA	NA	NA	NA	FALSE	No known hosts
Melignomon_zenkeri	NA	NA	NA	NA	NA	NA	NA	NA	NA	NA	NA	NA	NA	NA	NA	NA	#N/A	NA	NA	NA	NA	FALSE	No known hosts
Microdynamis_parva	NA	NA	NA	NA	NA	NA	NA	NA	NA	NA	NA	NA	NA	NA	NA	NA	#N/A	NA	NA	NA	NA	FALSE	No known hosts
Cacomantis_sepulcralis	NA	NA	NA	NA	NA	NA	NA	NA	NA	NA	NA	NA	NA	NA	NA	NA	0.25	NA	NA	NA	NA	FALSE	Recently elevated status to species (insufficient data to distinguish from Cacomantis_variolosus)
Chalcites_rufomerus	NA	NA	NA	NA	NA	NA	NA	NA	NA	NA	NA	NA	NA	NA	NA	NA	1	NA	NA	NA	NA	FALSE	Recently elevated status to species (insufficient data to distinguish from Chrysococcyx_minutillus)
Cuculus_lepidus	NA	NA	NA	NA	NA	NA	NA	NA	NA	NA	NA	NA	NA	NA	NA	NA	1	NA	NA	NA	NA	FALSE	Recently elevated status to species (insufficient data to distinguish from Cuculus_saturatus)
Cuculus_optatus	NA	NA	NA	NA	NA	NA	NA	NA	NA	NA	NA	NA	NA	NA	NA	NA	0.5	NA	NA	NA	NA	FALSE	Recently elevated status to species (insufficient data to distinguish from Cuculus_saturatus)
Eudynamys_melanorhynchus	NA	NA	NA	NA	NA	NA	NA	NA	NA	NA	NA	NA	NA	NA	NA	NA	#N/A	NA	NA	NA	NA	FALSE	Recently elevated status to species (insufficient data to distinguish from Eudynamys_orientalis)
Indicator_conirostris	NA	NA	NA	NA	NA	NA	NA	NA	NA	NA	NA	NA	NA	NA	NA	NA	1	NA	NA	NA	NA	FALSE	Recently elevated status to species (insufficient data to distinguish from Indicator_minor)
