# Supplementary material for: Ecological uncertainty favours the diversification of host use in avian brood parasites
Source: Nat Commun. 2020 Aug 21;11:4185. doi: 10.1038/s41467-020-18038-y (PMC7442637; doi:10.1038/s41467-020-18038-y)
Supplement: Supplementary file 4 — Supplementary Data 1–3 [file 41467_2020_18038_MOESM4_ESM.zip › Supplementary Data/SupplementaryData1_HostData.csv]

Host.Common.Name	Scientific_name	Host_Jetz.et.al_taxonomy	Parasite.Common.Name	Parasite_Jetz.et.al_taxonomy	Origin.of..Source..J.Johnsgard..FM.Field.Museum..B.Both.	Page.reference	Notes	Further.refs	Provisioning	Nest.Architechture	Host.Migratory	Note
Lord Howe Island Gerygone (extinct)	Gerygone_insularis	Gerygone_modesta	Shining bronze cuckoo	Chrysococcyx_lucidus	FM				Pair	Enclosed	Not a Migrant	Nearest Relative Used for placing host in Phylogeny
Rufous-breasted Laughingthrush	Strophocincla_cachinnans	Strophocincla_cachinnans	Pied cuckoo	Clamator_jacobinus	FM				NA	Open	Not a Migrant	Nearest Relative Used for placing host in Phylogeny
Siberian Stonechat	Saxicola_maurus	Saxicola_torquatus	Indian cuckoo	Cuculus_micropterus	FM				Pair	Open	Full Migrant	Nearest Relative Used for placing host in Phylogeny
Sagebrush Sparrow	Artemisiospiza_nevadensis	Amphispiza_belli	Brown-headed cowbird	Molothrus_ater	FM				Pair	Open	Full Migrant	Nearest Relative Used for placing host in Phylogeny
Pale Baywing	Agelaioides_fringillarus	Agelaioides_badius	Shiny cowbird	Molothrus_bonariensis	FM				Cooperative	Enclosed	Full Migrant	Nearest Relative Used for placing host in Phylogeny
Desert cisticola	Cisticola_aridulus	Cisticola_aridulus	Parasitic weaver (Cuckoo finch)	Anomalospiza_imberbis	B	278, 282-283	primary or unique host		Pair	Enclosed	Not a Migrant
Wing-snapping cisticola	Cisticola_ayresii	Cisticola_ayresii	Parasitic weaver (Cuckoo finch)	Anomalospiza_imberbis	B	278, 282-283	minor or questionable host		Pair	Enclosed	Not a Migrant
Pale-crowned Cisticola	Cisticola_brunnescens	Cisticola_brunnescens	Parasitic weaver (Cuckoo finch)	Anomalospiza_imberbis	FM				Pair	Enclosed	Not a Migrant
Pectoral-patch cisticola	Cisticola_brunnescens	Cisticola_brunnescens	Parasitic weaver (Cuckoo finch)	Anomalospiza_imberbis	B	278, 282-283	minor or questionable host		Pair	Enclosed	Not a Migrant
Singing cisticola	Cisticola_cantans	Cisticola_cantans	Parasitic weaver (Cuckoo finch)	Anomalospiza_imberbis	B	278, 282-283	minor or questionable host		Pair	Enclosed	Not a Migrant
Rattler-grass cisticola (now Rattling cisticola)	Cisticola_chiniana	Cisticola_chiniana	Parasitic weaver (Cuckoo finch)	Anomalospiza_imberbis	B	278, 282-283	primary or unique host		Cooperative	Enclosed	Not a Migrant
Red-faced cisticola	Cisticola_erythrops	Cisticola_erythrops	Parasitic weaver (Cuckoo finch)	Anomalospiza_imberbis	FM				Pair	Enclosed	Not a Migrant
Piping cisticola	Cisticola_fulvicapilla	Cisticola_fulvicapilla	Parasitic weaver (Cuckoo finch)	Anomalospiza_imberbis	FM				NA	Enclosed	Not a Migrant
Winding cisticola	Cisticola_galactotes	Cisticola_galactotes	Parasitic weaver (Cuckoo finch)	Anomalospiza_imberbis	B	278, 282-283	minor or questionable host		Pair	Enclosed	Not a Migrant
Zitting cisticola	Cisticola_juncidis	Cisticola_juncidis	Parasitic weaver (Cuckoo finch)	Anomalospiza_imberbis	B	278, 282-283	primary or unique host		Female_only	Closed	Not a Migrant
Croaking cisticola	Cisticola_natalensis	Cisticola_natalensis	Parasitic weaver (Cuckoo finch)	Anomalospiza_imberbis	B	278, 282-283	minor or questionable host		Pair	Enclosed	Not a Migrant
Cloud Cisticola	Cisticola_textrix	Cisticola_textrix	Parasitic weaver (Cuckoo finch)	Anomalospiza_imberbis	FM				Pair	Enclosed	Not a Migrant
Tinkling cisticola (now Levaillant's cisticola)	Cisticola_tinniens	Cisticola_tinniens	Parasitic weaver (Cuckoo finch)	Anomalospiza_imberbis	B	278, 282-283	primary or unique host		Pair	Enclosed	Not a Migrant
Black-chested prinia	Prinia_flavicans	Prinia_flavicans	Parasitic weaver (Cuckoo finch)	Anomalospiza_imberbis	B	278, 282-283	primary or unique host		Pair	Enclosed	Not a Migrant
Tawny-flanked prinia	Prinia_subflava	Prinia_subflava	Parasitic weaver (Cuckoo finch)	Anomalospiza_imberbis	B	278, 282-283	primary or unique host		Cooperative	Closed	Not a Migrant
Lovely Fairywren	Malurus_amabilis	Malurus_amabilis	Chestnut-breasted cuckoo	Cacomantis_castaneiventris	FM				Cooperative	Closed	Not a Migrant
Crimson Finch	Neochmia_phaeton	Neochmia_phaeton	Chestnut-breasted cuckoo	Cacomantis_castaneiventris	FM				Pair	Closed	Not a Migrant
Grey-green scrubwren	Sericornis_arfakianus	Sericornis_arfakianus	Chestnut-breasted cuckoo	Cacomantis_castaneiventris	FM				Pair	NA	Not a Migrant
Little scrubwren	Sericornis_beccarii	Sericornis_beccarii	Chestnut-breasted cuckoo	Cacomantis_castaneiventris	FM				Pair	Enclosed	Not a Migrant
Large-billed scrubwren	Sericornis_magnirostra	Sericornis_magnirostra	Chestnut-breasted cuckoo	Cacomantis_castaneiventris	B	218-219			Cooperative	Closed	Not a Migrant
Broad-tailed/Inland Thornbill	Acanthiza_apicalis	Acanthiza_apicalis	Fan-tailed cuckoo	Cacomantis_flabelliformis	FM				NA	Closed	Not a Migrant
Yellow-rumped Thornbill	Acanthiza_chrysorrhoa	Acanthiza_chrysorrhoa	Fan-tailed cuckoo	Cacomantis_flabelliformis	FM				Cooperative	Closed	Not a Migrant
Tasmanian Thornbill	Acanthiza_ewingii	Acanthiza_ewingii	Fan-tailed cuckoo	Cacomantis_flabelliformis	FM				Pair	Closed	Not a Migrant
Striated Thornbill	Acanthiza_lineata	Acanthiza_lineata	Fan-tailed cuckoo	Cacomantis_flabelliformis	FM				Cooperative	Closed	Not a Migrant
Yellow Thornbill	Acanthiza_nana	Acanthiza_nana	Fan-tailed cuckoo	Cacomantis_flabelliformis	FM				Cooperative	Closed	Not a Migrant
Brown thornbill	Acanthiza_pusilla	Acanthiza_pusilla	Fan-tailed cuckoo	Cacomantis_flabelliformis	B	48, 220-222	most important host in Australia (along with White-browed scrub wren)	More hosts alluded to in Australia (17 species), as well as several additional hosts in Fiji (see p.222).	Pair	Closed	Not a Migrant
Buff-rumped Thornbill	Acanthiza_reguloides	Acanthiza_reguloides	Fan-tailed cuckoo	Cacomantis_flabelliformis	FM				Cooperative	Closed	Not a Migrant
Chestnut-rumped Thornbill	Acanthiza_uropygialis	Acanthiza_uropygialis	Fan-tailed cuckoo	Cacomantis_flabelliformis	FM				Cooperative	Enclosed	Not a Migrant
Scrubtit	Acanthornis_magna	Acanthornis_magna	Fan-tailed cuckoo	Cacomantis_flabelliformis	FM				Pair	Closed	Not a Migrant
Australasian Reed Warbler	Acrocephalus_australis	Acrocephalus_australis	Fan-tailed cuckoo	Cacomantis_flabelliformis	FM				Female_only	Open	Full Migrant
Clamorous Reed-Warbler	Acrocephalus_stentoreus	Acrocephalus_stentoreus	Fan-tailed cuckoo	Cacomantis_flabelliformis	FM				Pair	Open	Full Migrant
Striated grasswren	Amytornis_striatus	Amytornis_striatus	Fan-tailed cuckoo	Cacomantis_flabelliformis	FM				Cooperative	Closed	Not a Migrant
Black-faced Wood-Swallow	Artamus_cinereus	Artamus_cinereus	Fan-tailed cuckoo	Cacomantis_flabelliformis	FM				Cooperative	Open	Full Migrant
Dusky Wood-Swallow	Artamus_cyanopterus	Artamus_cyanopterus	Fan-tailed cuckoo	Cacomantis_flabelliformis	FM				Cooperative	Open	Full Migrant
Striated Fieldwren	Calamanthus_fuliginosus	Calamanthus_fuliginosus	Fan-tailed cuckoo	Cacomantis_flabelliformis	FM				Pair	Closed	Not a Migrant
European Goldfinch	Carduelis_carduelis	Carduelis_carduelis	Fan-tailed cuckoo	Cacomantis_flabelliformis	FM				Pair	Open	Full Migrant
Fiji bush warbler	Cettia_ruficapilla	Cettia_ruficapilla	Fan-tailed cuckoo	Cacomantis_flabelliformis	B	222	Fiji host	More hosts alluded to in Australia (17 species), as well as several additional hosts in Fiji (see p.222).	Pair	Enclosed	Not a Migrant
Speckled warbler	Chthonicola_sagittatus	Chthonicola_sagittatus	Fan-tailed cuckoo	Cacomantis_flabelliformis	B	48, 220-222		More hosts alluded to in Australia (17 species), as well as several additional hosts in Fiji (see p.222).	Pair	Closed	Not a Migrant
Varied Sittella	Daphoenositta_chrysoptera	Daphoenositta_chrysoptera	Fan-tailed cuckoo	Cacomantis_flabelliformis	FM				Cooperative	Open	Not a Migrant
Eastern Bristlebird	Dasyornis_brachypterus	Dasyornis_brachypterus	Fan-tailed cuckoo	Cacomantis_flabelliformis	FM				Pair	Closed	Not a Migrant
Rufous Bristlebird	Dasyornis_broadbenti	Dasyornis_broadbenti	Fan-tailed cuckoo	Cacomantis_flabelliformis	FM				Pair	Closed	Not a Migrant
Mistletoebird	Dicaeum_hirundinaceum	Dicaeum_hirundinaceum	Fan-tailed cuckoo	Cacomantis_flabelliformis	FM				Pair	Closed	Not a Migrant
Eastern Yellow Robin	Eopsaltria_australis	Eopsaltria_australis	Fan-tailed cuckoo	Cacomantis_flabelliformis	FM				Cooperative	Open	Not a Migrant
White-fronted Chat	Epthianura_albifrons	Epthianura_albifrons	Fan-tailed cuckoo	Cacomantis_flabelliformis	FM				Pair	Open	Not a Migrant
Crested Shrike-Tit	Falcunculus_frontatus	Falcunculus_frontatus	Fan-tailed cuckoo	Cacomantis_flabelliformis	FM				Cooperative	Open	Not a Migrant
Western Gerygone	Gerygone_fusca	Gerygone_fusca	Fan-tailed cuckoo	Cacomantis_flabelliformis	FM				Pair	Closed	Full Migrant
Mangrove Gerygone	Gerygone_levigaster	Gerygone_levigaster	Fan-tailed cuckoo	Cacomantis_flabelliformis	FM				Pair	Closed	Not a Migrant
Brown Gerygone	Gerygone_mouki	Gerygone_mouki	Fan-tailed cuckoo	Cacomantis_flabelliformis	FM				Cooperative	Closed	Not a Migrant
White-throated Gerygone	Gerygone_olivacea	Gerygone_olivacea	Fan-tailed cuckoo	Cacomantis_flabelliformis	FM				Pair	Closed	Not a Migrant
Shy Heathwren	Hylacola_cauta	Hylacola_cauta	Fan-tailed cuckoo	Cacomantis_flabelliformis	FM				Pair	Closed	Not a Migrant
Chestnut-rumped Heathwren	Hylacola_pyrrhopygia	Hylacola_pyrrhopygia	Fan-tailed cuckoo	Cacomantis_flabelliformis	FM				Pair	Closed	Not a Migrant
White-winged Triller	Lalage_sueurii	Lalage_sueurii	Fan-tailed cuckoo	Cacomantis_flabelliformis	FM				Pair	NA	Not a Migrant
Yellow-faced Honeyeater	Lichenostomus_chrysops	Lichenostomus_chrysops	Fan-tailed cuckoo	Cacomantis_flabelliformis	FM				Pair	Open	Full Migrant
Purple-gaped Honeyeater	Lichenostomus_cratitius	Lichenostomus_cratitius	Fan-tailed cuckoo	Cacomantis_flabelliformis	FM				Pair	Open	Not a Migrant
Mangrove Honeyeater	Lichenostomus_fasciogularis	Lichenostomus_fasciogularis	Fan-tailed cuckoo	Cacomantis_flabelliformis	FM				Pair	Open	Not a Migrant
Yellow-throated Honeyeater	Lichenostomus_flavicollis	Lichenostomus_flavicollis	Fan-tailed cuckoo	Cacomantis_flabelliformis	FM				Pair	Open	Not a Migrant
White-eared Honeyeater	Lichenostomus_leucotis	Lichenostomus_leucotis	Fan-tailed cuckoo	Cacomantis_flabelliformis	FM				Pair	Open	Not a Migrant
Yellow-tufted Honeyeater	Lichenostomus_melanops	Lichenostomus_melanops	Fan-tailed cuckoo	Cacomantis_flabelliformis	FM				Cooperative	Open	Not a Migrant
Yellow-plumed Honeyeater	Lichenostomus_ornatus	Lichenostomus_ornatus	Fan-tailed cuckoo	Cacomantis_flabelliformis	FM				Pair	Open	Not a Migrant
White-plumed Honeyeater	Lichenostomus_penicillatus	Lichenostomus_penicillatus	Fan-tailed cuckoo	Cacomantis_flabelliformis	FM				Cooperative	Open	Not a Migrant
White-shouldered wren (actually White-shouldered fairywren)	Malurus_alboscapulatus	Malurus_alboscapulatus	Fan-tailed cuckoo	Cacomantis_flabelliformis	B	222	New Guinea host	More hosts alluded to in Australia (17 species), as well as several additional hosts in Fiji (see p.222).	Cooperative	Enclosed	Not a Migrant
Superb blue fairywren (now Superb fairywren)	Malurus_cyaneus	Malurus_cyaneus	Fan-tailed cuckoo	Cacomantis_flabelliformis	B	48, 220-222		More hosts alluded to in Australia (17 species), as well as several additional hosts in Fiji (see p.222).	Cooperative	Closed	Not a Migrant
Red-winged fairywren	Malurus_elegans	Malurus_elegans	Fan-tailed cuckoo	Cacomantis_flabelliformis	FM				Cooperative	Closed	Not a Migrant
Variegated fairywren	Malurus_lamberti	Malurus_lamberti	Fan-tailed cuckoo	Cacomantis_flabelliformis	FM				Cooperative	Closed	Not a Migrant
Red-backed fairywren	Malurus_melanocephalus	Malurus_melanocephalus	Fan-tailed cuckoo	Cacomantis_flabelliformis	FM				Cooperative	Closed	Not a Migrant
Blue-breasted fairywren	Malurus_pulcherrimus	Malurus_pulcherrimus	Fan-tailed cuckoo	Cacomantis_flabelliformis	FM				Cooperative	Closed	Not a Migrant
Splendid fairywren	Malurus_splendens	Malurus_splendens	Fan-tailed cuckoo	Cacomantis_flabelliformis	FM				Cooperative	Closed	Not a Migrant
Noisy Miner	Manorina_melanophrys	Manorina_melanophrys	Fan-tailed cuckoo	Cacomantis_flabelliformis	FM				Cooperative	Open	Not a Migrant
Little Grassbird	Megalurus_gramineus	Megalurus_gramineus	Fan-tailed cuckoo	Cacomantis_flabelliformis	FM				Pair	Open	Not a Migrant
Tawny Grassbird	Megalurus_timoriensis	Megalurus_timoriensis	Fan-tailed cuckoo	Cacomantis_flabelliformis	FM				Pair	Open	Nomadic
Hooded Robin	Melanodryas_cucullata	Melanodryas_cucullata	Fan-tailed cuckoo	Cacomantis_flabelliformis	FM				Cooperative	Open	Not a Migrant
Dusky Robin	Melanodryas_vittata	Melanodryas_vittata	Fan-tailed cuckoo	Cacomantis_flabelliformis	FM				Cooperative	Open	Not a Migrant
Lewin�s Honeyeater	Meliphaga_lewinii	Meliphaga_lewinii	Fan-tailed cuckoo	Cacomantis_flabelliformis	FM				Pair	Open	Not a Migrant
Black-headed Honeyeater	Melithreptus_affinis	Melithreptus_affinis	Fan-tailed cuckoo	Cacomantis_flabelliformis	FM				Cooperative	Open	Not a Migrant
Brown-headed Honeyeater	Melithreptus_brevirostris	Melithreptus_brevirostris	Fan-tailed cuckoo	Cacomantis_flabelliformis	FM				Cooperative	Open	Not a Migrant
White-naped Honeyeater	Melithreptus_lunatus	Melithreptus_lunatus	Fan-tailed cuckoo	Cacomantis_flabelliformis	FM				Cooperative	Open	Full Migrant
Spectacled Monarch	Monarcha_trivirgatus	Monarcha_trivirgatus	Fan-tailed cuckoo	Cacomantis_flabelliformis	FM				Pair	Open	Full Migrant
Restless Flycatcher	Myiagra_inquieta	Myiagra_inquieta	Fan-tailed cuckoo	Cacomantis_flabelliformis	FM				Pair	Open	Nomadic
Leaden Flycatcher	Myiagra_rubecula	Myiagra_rubecula	Fan-tailed cuckoo	Cacomantis_flabelliformis	FM				Pair	Open	Full Migrant
Broad-billed Flycatcher	Myiagra_ruficollis	Myiagra_ruficollis	Fan-tailed cuckoo	Cacomantis_flabelliformis	FM				Pair	Open	Not a Migrant
Red-browed Firetail	Neochmia_temporalis	Neochmia_temporalis	Fan-tailed cuckoo	Cacomantis_flabelliformis	FM				Pair	Closed	Not a Migrant
Rock Warbler/Origma	Origma_solitaria	Origma_solitaria	Fan-tailed cuckoo	Cacomantis_flabelliformis	FM				Pair	Closed	Not a Migrant
Golden Whistler	Pachycephala_pectoralis	Pachycephala_pectoralis	Fan-tailed cuckoo	Cacomantis_flabelliformis	FM				Pair	Open	Not a Migrant
Rufous Whistler	Pachycephala_rufiventris	Pachycephala_rufiventris	Fan-tailed cuckoo	Cacomantis_flabelliformis	FM				Pair	Open	Full Migrant
House Sparrow	Passer_domesticus	Passer_domesticus	Fan-tailed cuckoo	Cacomantis_flabelliformis	FM				Cooperative	Closed	Not a Migrant
Red-capped Robin	Petroica_goodenovii	Petroica_goodenovii	Fan-tailed cuckoo	Cacomantis_flabelliformis	FM				Pair	Open	Full Migrant
Pacific Robin	Petroica_multicolor	Petroica_multicolor	Fan-tailed cuckoo	Cacomantis_flabelliformis	B	222	New Hebrides host	More hosts alluded to in Australia (17 species), as well as several additional hosts in Fiji (see p.222).	Pair	Open	Full Migrant
Scarlet Robin	Petroica_multicolor	Petroica_multicolor	Fan-tailed cuckoo	Cacomantis_flabelliformis	FM				Pair	Open	Full Migrant
Pink Robin	Petroica_rodinogaster	Petroica_rodinogaster	Fan-tailed cuckoo	Cacomantis_flabelliformis	FM				Pair	Open	Full Migrant
Rose Robin	Petroica_rosea	Petroica_rosea	Fan-tailed cuckoo	Cacomantis_flabelliformis	FM				Pair	Open	Full Migrant
New Holland Honeyeater	Phylidonyris_novaehollandiae	Phylidonyris_novaehollandiae	Fan-tailed cuckoo	Cacomantis_flabelliformis	FM				Pair	Open	Not a Migrant
Crescent Honeyeater	Phylidonyris_pyrrhopterus	Phylidonyris_pyrrhopterus	Fan-tailed cuckoo	Cacomantis_flabelliformis	FM				Pair	Open	Altitudinal Migrant
Striped Honeyeater	Plectorhyncha_lanceolata	Plectorhyncha_lanceolata	Fan-tailed cuckoo	Cacomantis_flabelliformis	FM				Cooperative	Open	Not a Migrant
Pilotbird	Pycnoptilus_floccosus	Pycnoptilus_floccosus	Fan-tailed cuckoo	Cacomantis_flabelliformis	FM				Pair	Closed	Not a Migrant
Redthroat	Pyrrholaemus_brunneus	Pyrrholaemus_brunneus	Fan-tailed cuckoo	Cacomantis_flabelliformis	FM				Pair	Closed	Not a Migrant
Bar-breasted Honeyeater	Ramsayornis_fasciatus	Ramsayornis_fasciatus	Fan-tailed cuckoo	Cacomantis_flabelliformis	FM				Pair	Closed	Nomadic
Grey Fantail	Rhipidura_fuliginosa	Rhipidura_fuliginosa	Fan-tailed cuckoo	Cacomantis_flabelliformis	FM				Pair	Open	Full Migrant
Willie Wagtail	Rhipidura_leucophrys	Rhipidura_leucophrys	Fan-tailed cuckoo	Cacomantis_flabelliformis	FM				Pair	Open	Not a Migrant
Rufous Fantail	Rhipidura_rufifrons	Rhipidura_rufifrons	Fan-tailed cuckoo	Cacomantis_flabelliformis	FM				Pair	Open	Full Migrant
Yellow-throated scrubwren	Sericornis_citreogularis	Sericornis_citreogularis	Fan-tailed cuckoo	Cacomantis_flabelliformis	B	48, 72, 220-222		More hosts alluded to in Australia (17 species), as well as several additional hosts in Fiji (see p.222).	Pair	Closed	Not a Migrant
White-browed scrub wren	Sericornis_frontalis	Sericornis_frontalis	Fan-tailed cuckoo	Cacomantis_flabelliformis	B	48, 220-222	most important host in Australia (along with Brown thornbill)	More hosts alluded to in Australia (17 species), as well as several additional hosts in Fiji (see p.222).	Cooperative	Closed	Not a Migrant
Tasmanian Scrubwren	Sericornis_humilis	Sericornis_humilis	Fan-tailed cuckoo	Cacomantis_flabelliformis	FM				Pair	Closed	Not a Migrant
Large-billed scrubwren	Sericornis_magnirostra	Sericornis_magnirostra	Fan-tailed cuckoo	Cacomantis_flabelliformis	B	48, 220-222		More hosts alluded to in Australia (17 species), as well as several additional hosts in Fiji (see p.222).	Cooperative	Closed	Not a Migrant
Large Scrubwren	Sericornis_nouhuysi	Sericornis_nouhuysi	Fan-tailed cuckoo	Cacomantis_flabelliformis	B	222	New Guinea host	More hosts alluded to in Australia (17 species), as well as several additional hosts in Fiji (see p.222).	Pair	Enclosed	Not a Migrant
Beautiful Firetail	Stagonopleura_bella	Stagonopleura_bella	Fan-tailed cuckoo	Cacomantis_flabelliformis	FM				Pair	Closed	Not a Migrant
Southern emuwren	Stipiturus_malachurus	Stipiturus_malachurus	Fan-tailed cuckoo	Cacomantis_flabelliformis	FM				Cooperative	Closed	Not a Migrant
Pale-yellow Robin	Tregellasia_capito	Tregellasia_capito	Fan-tailed cuckoo	Cacomantis_flabelliformis	FM				Cooperative	Open	Not a Migrant
Silvereye	Zosterops_lateralis	Zosterops_lateralis	Fan-tailed cuckoo	Cacomantis_flabelliformis	FM				Pair	Open	Full Migrant
Green Iora	Aegithina_viridissima	Aegithina_viridissima	Plaintive cuckoo	Cacomantis_merulinus	FM				Pair	Open	Not a Migrant
Crimson sunbird	Aethopyga_siparaja	Aethopyga_siparaja	Plaintive cuckoo	Cacomantis_merulinus	B	212-213	a report of parasitism on Sulawesi		Pair	Enclosed	Not a Migrant
Grey-breasted Spiderhunter	Arachnothera_affinis	Arachnothera_affinis	Plaintive cuckoo	Cacomantis_merulinus	FM				Female_only	Enclosed	Not a Migrant
Zitting cisticola	Cisticola_juncidis	Cisticola_juncidis	Plaintive cuckoo	Cacomantis_merulinus	B	212-213			Female_only	Closed	Not a Migrant
Dark-necked Tailorbird	Orthotomus_atrogularis	Orthotomus_atrogularis	Plaintive cuckoo	Cacomantis_merulinus	FM				Pair	Open	Not a Migrant
Grey-backed Tailorbird	Orthotomus_derbianus	Orthotomus_derbianus	Plaintive cuckoo	Cacomantis_merulinus	FM				Pair	NA	Not a Migrant
Ashy Tailorbird	Orthotomus_ruficeps	Orthotomus_ruficeps	Plaintive cuckoo	Cacomantis_merulinus	FM				Pair	Enclosed	Not a Migrant
Olive-backed tailorbird	Orthotomus_sepium	Orthotomus_sepium	Plaintive cuckoo	Cacomantis_merulinus	B	213			Pair	NA	Not a Migrant
Common tailorbird	Orthotomus_sutorius	Orthotomus_sutorius	Plaintive cuckoo	Cacomantis_merulinus	B	212-213			Pair	Open	Not a Migrant
Hill prinia	Prinia_atrogularis	Prinia_atrogularis	Plaintive cuckoo	Cacomantis_merulinus	B	212-213			Pair	Enclosed	Altitudinal Migrant
Striated prinia	Prinia_crinigera	Prinia_crinigera	Plaintive cuckoo	Cacomantis_merulinus	B	212-213			Pair	Enclosed	Altitudinal Migrant
Yellow-bellied prinia	Prinia_flaviventris	Prinia_flaviventris	Plaintive cuckoo	Cacomantis_merulinus	B	212-213			Pair	Enclosed	Not a Migrant
Graceful prinia	Prinia_gracilis	Prinia_gracilis	Plaintive cuckoo	Cacomantis_merulinus	J	213			Pair	Closed	Not a Migrant
Gray-breasted prinia	Prinia_hodgsonii	Prinia_hodgsonii	Plaintive cuckoo	Cacomantis_merulinus	B	212-213			Pair	Open	Altitudinal Migrant
Rufescent prinia	Prinia_rufescens	Prinia_rufescens	Plaintive cuckoo	Cacomantis_merulinus	J	213			Pair	Open	Not a Migrant
Tawny-flanked Prinia	Prinia_subflava	Prinia_subflava	Plaintive cuckoo	Cacomantis_merulinus	FM				Cooperative	Closed	Not a Migrant
Common iora	Aegithina_tiphia	Aegithina_tiphia	Banded bay cuckoo	Cacomantis_sonneratii	J	206-209	primary host		Pair	Open	Not a Migrant
Green Iora	Aegithina_viridissima	Aegithina_viridissima	Banded bay cuckoo	Cacomantis_sonneratii	FM				Pair	Open	Not a Migrant
White-bellied Erpornis	Erpornis_zantholeuca	Erpornis_zantholeuca	Banded bay cuckoo	Cacomantis_sonneratii	FM				NA	Open	Not a Migrant
Bar-winged Flycatcher-Shrike	Hemipus_picatus	Hemipus_picatus	Banded bay cuckoo	Cacomantis_sonneratii	B				Pair	Open	Not a Migrant
Little minivet (now Small minivet)	Pericrocotus_cinnamomeus	Pericrocotus_cinnamomeus	Banded bay cuckoo	Cacomantis_sonneratii	B	206-209	probable host in Sri Lanka		Cooperative	Open	Not a Migrant
Orange minivet (now Scarlet minivet)	Pericrocotus_flammeus	Pericrocotus_flammeus	Banded bay cuckoo	Cacomantis_sonneratii	B	206-209	reportedly parasitized in Sri Lanka		Pair	Open	Not a Migrant
Red-whiskered Bulbul	Pycnonotus_jocosus	Pycnonotus_jocosus	Banded bay cuckoo	Cacomantis_sonneratii	FM				Pair	Open	Not a Migrant
Pied Fantail	Rhipidura_javanica	Rhipidura_javanica	Banded bay cuckoo	Cacomantis_sonneratii	FM				Pair	Open	Not a Migrant
Yellow-rumped Thornbill	Acanthiza_chrysorrhoa	Acanthiza_chrysorrhoa	Brush cuckoo	Cacomantis_variolosus	FM				Cooperative	Closed	Not a Migrant
Mountain Thornbill	Acanthiza_katherina	Acanthiza_katherina	Brush cuckoo	Cacomantis_variolosus	FM				Cooperative	Closed	Not a Migrant
Brown Thornbill	Acanthiza_pusilla	Acanthiza_pusilla	Brush cuckoo	Cacomantis_variolosus	FM				Pair	Closed	Not a Migrant
Carpentarian Grasswren	Amytornis_dorotheae	Amytornis_dorotheae	Brush cuckoo	Cacomantis_variolosus	FM				Pair	Closed	Not a Migrant
White-throated Grasswren	Amytornis_woodwardi	Amytornis_woodwardi	Brush cuckoo	Cacomantis_variolosus	FM				Cooperative	Closed	Not a Migrant
Dusky Wood-Swallow	Artamus_cyanopterus	Artamus_cyanopterus	Brush cuckoo	Cacomantis_variolosus	FM				Cooperative	Open	Full Migrant
Speckled Warbler	Chthonicola_sagittatus	Chthonicola_sagittatus	Brush cuckoo	Cacomantis_variolosus	FM				Pair	Closed	Not a Migrant
Rufous-backed Honeyeater	Conopophila_albogularis	Conopophila_albogularis	Brush cuckoo	Cacomantis_variolosus	FM				Pair	Open	Not a Migrant
Rufous-throated Honeyeater	Conopophila_rufogularis	Conopophila_rufogularis	Brush cuckoo	Cacomantis_variolosus	FM				Pair	Open	Not a Migrant
Grey-headed Canary-Flycatcher	Culicicapa_ceylonensis	Culicicapa_ceylonensis	Brush cuckoo	Cacomantis_variolosus	FM				Pair	Open	Not a Migrant
Hill Blue-Flycatcher	Cyornis_banyumas	Cyornis_banyumas	Brush cuckoo	Cacomantis_variolosus	FM				Pair	Open	Not a Migrant
Varied Sittella	Daphoenositta_chrysoptera	Daphoenositta_chrysoptera	Brush cuckoo	Cacomantis_variolosus	FM				Cooperative	Open	Not a Migrant
White-crowned Forktail	Enicurus_leschenaulti	Enicurus_leschenaulti	Brush cuckoo	Cacomantis_variolosus	FM				Pair	Open	Not a Migrant
Chestnut-naped Forktail	Enicurus_ruficapillus	Enicurus_ruficapillus	Brush cuckoo	Cacomantis_variolosus	FM				Pair	Open	Not a Migrant
Sunda Forktail	Enicurus_velatus	Enicurus_velatus	Brush cuckoo	Cacomantis_variolosus	FM				Pair	NA	Not a Migrant
Eastern Yellow Robin	Eopsaltria_australis	Eopsaltria_australis	Brush cuckoo	Cacomantis_variolosus	FM				Cooperative	Open	Not a Migrant
White-fronted Chat	Epthianura_albifrons	Epthianura_albifrons	Brush cuckoo	Cacomantis_variolosus	FM				Pair	Open	Not a Migrant
Crested Shrike-tit	Falcunculus_frontatus	Falcunculus_frontatus	Brush cuckoo	Cacomantis_variolosus	FM				Cooperative	Open	Not a Migrant
Snowy-browed Flycatcher	Ficedula_hyperythra	Ficedula_hyperythra	Brush cuckoo	Cacomantis_variolosus	FM				Pair	Enclosed	Not a Migrant
Western Gerygone	Gerygone_fusca	Gerygone_fusca	Brush cuckoo	Cacomantis_variolosus	FM				Pair	Closed	Full Migrant
Large-billed Gerygone	Gerygone_magnirostris	Gerygone_magnirostris	Brush cuckoo	Cacomantis_variolosus	FM				Pair	Closed	Not a Migrant
White-throated Gerygone	Gerygone_olivacea	Gerygone_olivacea	Brush cuckoo	Cacomantis_variolosus	FM				Pair	Closed	Not a Migrant
White-winged Triller	Lalage_sueurii	Lalage_sueurii	Brush cuckoo	Cacomantis_variolosus	FM				Pair	NA	Not a Migrant
Long-tailed Shrike	Lanius_schach	Lanius_schach	Brush cuckoo	Cacomantis_variolosus	FM				Pair	Open	Full Migrant
Yellow-faced Honeyeater	Lichenostomus_chrysops	Lichenostomus_chrysops	Brush cuckoo	Cacomantis_variolosus	FM				Pair	Open	Full Migrant
Yellow-tinted honeyeater	Lichenostomus_flavescens	Lichenostomus_flavescens	Brush cuckoo	Cacomantis_variolosus	B	217	New Guinea host		Pair	Open	Not a Migrant
Yellow Honeyeater	Lichenostomus_flavus	Lichenostomus_flavus	Brush cuckoo	Cacomantis_variolosus	FM				Cooperative	Open	Not a Migrant
Varied Honeyeater	Lichenostomus_virescens	Lichenostomus_virescens	Brush cuckoo	Cacomantis_variolosus	FM				Cooperative	Open	Not a Migrant
Brown Honeyeater	Lichmera_indistincta	Lichmera_indistincta	Brush cuckoo	Cacomantis_variolosus	FM				Pair	Open	Nomadic
White-shouldered fairywren	Malurus_alboscapulatus	Malurus_alboscapulatus	Brush cuckoo	Cacomantis_variolosus	B	217	New Guinea host		Cooperative	Enclosed	Not a Migrant
Purple-crowned fairywren	Malurus_coronatus	Malurus_coronatus	Brush cuckoo	Cacomantis_variolosus	B	217			Cooperative	Closed	Not a Migrant
Superb Fairywren	Malurus_cyaneus	Malurus_cyaneus	Brush cuckoo	Cacomantis_variolosus	FM				Cooperative	Closed	Not a Migrant
Emperor fairywren	Malurus_cyanocephalus	Malurus_cyanocephalus	Brush cuckoo	Cacomantis_variolosus	B	217	New Guinea host		Pair	Enclosed	Not a Migrant
Variegated Fairywren	Malurus_lamberti	Malurus_lamberti	Brush cuckoo	Cacomantis_variolosus	FM				Cooperative	Closed	Not a Migrant
Red-backed fairywren	Malurus_melanocephalus	Malurus_melanocephalus	Brush cuckoo	Cacomantis_variolosus	B	217			Cooperative	Closed	Not a Migrant
Striated Grassbird	Megalurus_palustris	Megalurus_palustris	Brush cuckoo	Cacomantis_variolosus	FM				Pair	Enclosed	Not a Migrant
Yellow-spotted Honeyeater	Meliphaga_notata	Meliphaga_notata	Brush cuckoo	Cacomantis_variolosus	FM				Pair	Open	Not a Migrant
White-throated Honeyeater	Melithreptus_albogularis	Melithreptus_albogularis	Brush cuckoo	Cacomantis_variolosus	FM				Cooperative	Open	Not a Migrant
Jacky Winter	Microeca_fascinans	Microeca_fascinans	Brush cuckoo	Cacomantis_variolosus	FM				Cooperative	Open	Not a Migrant
Lemon-breasted flycatcher (now Lemon-bellied flyrobin)	Microeca_flavigaster	Microeca_flavigaster	Brush cuckoo	Cacomantis_variolosus	B	217	New Guinea host		Pair	Open	Not a Migrant
Chestnut-bellied Monarch	Monarcha_castaneiventris	Monarcha_castaneiventris	Brush cuckoo	Cacomantis_variolosus	FM				Pair	NA	Not a Migrant
Black-faced Monarch	Monarcha_melanopsis	Monarcha_melanopsis	Brush cuckoo	Cacomantis_variolosus	FM				Pair	Open	Full Migrant
Spectacled Monarch	Monarcha_trivirgatus	Monarcha_trivirgatus	Brush cuckoo	Cacomantis_variolosus	FM				Pair	Open	Full Migrant
Shining Flycatcher	Myiagra_alecto	Myiagra_alecto	Brush cuckoo	Cacomantis_variolosus	FM				Pair	Open	Not a Migrant
Satin flycatcher	Myiagra_cyanoleuca	Myiagra_cyanoleuca	Brush cuckoo	Cacomantis_variolosus	B	217			Pair	Open	Full Migrant
Restless flycatcher	Myiagra_inquieta	Myiagra_inquieta	Brush cuckoo	Cacomantis_variolosus	B	217			Pair	Open	Nomadic
Leaden flycatcher	Myiagra_rubecula	Myiagra_rubecula	Brush cuckoo	Cacomantis_variolosus	B	48, 215-217			Pair	Open	Full Migrant
Broad-billed Flycatcher	Myiagra_ruficollis	Myiagra_ruficollis	Brush cuckoo	Cacomantis_variolosus	FM				Pair	Open	Not a Migrant
Red-throated Honeyeater	Myzomela_eques	Myzomela_eques	Brush cuckoo	Cacomantis_variolosus	FM				Pair	Open	Nomadic
Black Sunbird	Nectarinia_aspasia	Nectarinia_aspasia	Brush cuckoo	Cacomantis_variolosus	FM				Pair	Enclosed	NA
Olive-backed sunbird	Nectarinia_jugularis	Nectarinia_jugularis	Brush cuckoo	Cacomantis_variolosus	B	217	host of insular race macrocercus on the Bismarck Archipelago		Pair	Closed	Not a Migrant
Mountain Tailorbird	Orthotomus_cuculatus	Orthotomus_cuculatus	Brush cuckoo	Cacomantis_variolosus	FM				Pair	NA	NA
Golden Whistler	Pachycephala_pectoralis	Pachycephala_pectoralis	Brush cuckoo	Cacomantis_variolosus	FM				Pair	Open	Not a Migrant
Red-capped Robin	Petroica_goodenovii	Petroica_goodenovii	Brush cuckoo	Cacomantis_variolosus	FM				Pair	Open	Full Migrant
Scarlet robin	Petroica_multicolor	Petroica_multicolor	Brush cuckoo	Cacomantis_variolosus	B	48, 215-217			Pair	Open	Full Migrant
Pink Robin	Petroica_rodinogaster	Petroica_rodinogaster	Brush cuckoo	Cacomantis_variolosus	FM				Pair	Open	Full Migrant
Rose robin	Petroica_rosea	Petroica_rosea	Brush cuckoo	Cacomantis_variolosus	B	217			Pair	Open	Full Migrant
Little Friarbird	Philemon_citreogularis	Philemon_citreogularis	Brush cuckoo	Cacomantis_variolosus	FM				Pair	Open	Full Migrant
Noisy Friarbird	Philemon_corniculatus	Philemon_corniculatus	Brush cuckoo	Cacomantis_variolosus	FM				Pair	Open	Full Migrant
Striped Honeyeater	Plectorhyncha_lanceolata	Plectorhyncha_lanceolata	Brush cuckoo	Cacomantis_variolosus	FM				Cooperative	Open	Not a Migrant
Sooty-headed Bulbul	Pycnonotus_aurigaster	Pycnonotus_aurigaster	Brush cuckoo	Cacomantis_variolosus	FM				Pair	Open	Not a Migrant
Bar-breasted honeyeater	Ramsayornis_fasciatus	Ramsayornis_fasciatus	Brush cuckoo	Cacomantis_variolosus	B	48, 215-217			Pair	Closed	Nomadic
Brown-backed honeyeater	Ramsayornis_modestus	Ramsayornis_modestus	Brush cuckoo	Cacomantis_variolosus	B	48, 72, 215-217			Pair	Closed	Full Migrant
Gray fantail	Rhipidura_fuliginosa	Rhipidura_fuliginosa	Brush cuckoo	Cacomantis_variolosus	B	48, 215-217			Pair	Open	Full Migrant
Pied Fantail	Rhipidura_javanica	Rhipidura_javanica	Brush cuckoo	Cacomantis_variolosus	FM				Pair	Open	Not a Migrant
Willie wagtail	Rhipidura_leucophrys	Rhipidura_leucophrys	Brush cuckoo	Cacomantis_variolosus	B	217	probable New Guinea host		Pair	Open	Not a Migrant
Rufous-tailed Fantail	Rhipidura_phoenicura	Rhipidura_phoenicura	Brush cuckoo	Cacomantis_variolosus	FM				Pair	Open	Not a Migrant
Rufous fantail	Rhipidura_rufifrons	Rhipidura_rufifrons	Brush cuckoo	Cacomantis_variolosus	B	217			Pair	Open	Full Migrant
Northern Fantail	Rhipidura_rufiventris	Rhipidura_rufiventris	Brush cuckoo	Cacomantis_variolosus	FM				Pair	Open	Not a Migrant
Pied Bushchat	Saxicola_caprata	Saxicola_caprata	Brush cuckoo	Cacomantis_variolosus	FM				Pair	Closed	Full Migrant
White-browed Scrubwren	Sericornis_frontalis	Sericornis_frontalis	Brush cuckoo	Cacomantis_variolosus	FM				Cooperative	Closed	Not a Migrant
Large-billed Scrubwren	Sericornis_magnirostra	Sericornis_magnirostra	Brush cuckoo	Cacomantis_variolosus	FM				Cooperative	Closed	Not a Migrant
Southern Emuwren	Stipiturus_malachurus	Stipiturus_malachurus	Brush cuckoo	Cacomantis_variolosus	FM				Cooperative	Closed	Not a Migrant
Pale-yellow Robin	Tregellasia_capito	Tregellasia_capito	Brush cuckoo	Cacomantis_variolosus	FM				Cooperative	Open	Not a Migrant
Buru Yellow White-eye	Zosterops_buruensis	Zosterops_buruensis	Brush cuckoo	Cacomantis_variolosus	FM				Pair	NA	Not a Migrant
Silvereye	Zosterops_lateralis	Zosterops_lateralis	Brush cuckoo	Cacomantis_variolosus	FM				Pair	Open	Full Migrant
Brown Illadopsis	Illadopsis_fulvescens	Illadopsis_fulvescens	Dusky long-tailed cuckoo	Cercococcyx_mechowi	FM				Pair	Open	Not a Migrant
Sharpe's akalat	Sheppardia_sharpei	Sheppardia_sharpei	Dusky long-tailed cuckoo	Cercococcyx_mechowi	J	205-206	probable host (not proven)		Pair	Open	Not a Migrant
Forest Robin	Stiphrornis_erythrothorax	Stiphrornis_erythrothorax	Dusky long-tailed cuckoo	Cercococcyx_mechowi	FM				Pair	Open	Not a Migrant
Blue-headed Crested-Flycatcher	Trochocercus_nitens	Trochocercus_nitens	Dusky long-tailed cuckoo	Cercococcyx_mechowi	FM				Pair	Open	Not a Migrant
Archer�s Robin-Chat	Cossypha_archeri	Cossypha_archeri	Barred long-tailed cuckoo	Cercococcyx_montanus	FM				NA	Open	Not a Migrant
Equatorial Akalat	Sheppardia_aequatorialis	Sheppardia_aequatorialis	Barred long-tailed cuckoo	Cercococcyx_montanus	FM				Pair	Open	Not a Migrant
East Coast Akalat	Sheppardia_gunningi	Sheppardia_gunningi	Barred long-tailed cuckoo	Cercococcyx_montanus	FM				Cooperative	Enclosed	Not a Migrant
Sharpe�s Akalat	Sheppardia_sharpei	Sheppardia_sharpei	Barred long-tailed cuckoo	Cercococcyx_montanus	FM				Pair	Open	Not a Migrant
African broadbill	Smithornis_capensis	Smithornis_capensis	Barred long-tailed cuckoo	Cercococcyx_montanus	B	205-206	probable host (not proven)		NA	Enclosed	Not a Migrant
Rufous ant thrush (now Rufous flycatcher-thrush)	Stizorhina_fraseri	Stizorhina_fraseri	Barred long-tailed cuckoo	Cercococcyx_montanus	J	204-205	possible host (not proven)		Pair	Open	Not a Migrant
Rufous-throated Honeyeater	Conopophila_rufogularis	Conopophila_rufogularis	Little bronze cuckoo	Chrysococcyx_minutillus	FM				Pair	Open	Not a Migrant
Green-backed Gerygone	Gerygone_chloronota	Gerygone_chloronota	Little bronze cuckoo	Chrysococcyx_minutillus	FM				Pair	Closed	Not a Migrant
Mangrove Gerygone	Gerygone_levigaster	Gerygone_levigaster	Little bronze cuckoo	Chrysococcyx_minutillus	B				Pair	Closed	Not a Migrant
Dusky Gerygone	Gerygone_tenebrosa	Gerygone_tenebrosa	Little bronze cuckoo	Chrysococcyx_minutillus	FM				Pair	Closed	Not a Migrant
Bar-breasted Honeyeater	Ramsayornis_fasciatus	Ramsayornis_fasciatus	Little bronze cuckoo	Chrysococcyx_minutillus	B				Pair	Closed	Nomadic
Yellow-rumped thornbill	Acanthiza_chrysorrhoa	Acanthiza_chrysorrhoa	Horsfield's Bronze Cuckoo	Chrysococcyx_basalis	B	48-49, 234-236		Brooker and Brooker listed 95 potential host species in Australia, 28 of the as biological host species	Cooperative	Closed	Not a Migrant
Tasmanian Thornbill	Acanthiza_ewingii	Acanthiza_ewingii	Horsfield's Bronze Cuckoo	Chrysococcyx_basalis	FM				Pair	Closed	Not a Migrant
Western thornbill	Acanthiza_inornata	Acanthiza_inornata	Horsfield's Bronze Cuckoo	Chrysococcyx_basalis	B	48-49, 234-236		Brooker and Brooker listed 95 potential host species in Australia, 28 of the as biological host species	Cooperative	Closed	Not a Migrant
Slender-billed Thornbill	Acanthiza_iredalei	Acanthiza_iredalei	Horsfield's Bronze Cuckoo	Chrysococcyx_basalis	FM				Cooperative	Closed	Not a Migrant
Striated Thornbill	Acanthiza_lineata	Acanthiza_lineata	Horsfield's Bronze Cuckoo	Chrysococcyx_basalis	FM				Cooperative	Closed	Not a Migrant
Yellow Thornbill	Acanthiza_nana	Acanthiza_nana	Horsfield's Bronze Cuckoo	Chrysococcyx_basalis	FM				Cooperative	Closed	Not a Migrant
Brown thornbill	Acanthiza_pusilla	Acanthiza_pusilla	Horsfield's Bronze Cuckoo	Chrysococcyx_basalis	B	48-49, 234-236		Brooker and Brooker listed 95 potential host species in Australia, 28 of the as biological host species	Pair	Closed	Not a Migrant
Buff-rumped thornbill	Acanthiza_reguloides	Acanthiza_reguloides	Horsfield's Bronze Cuckoo	Chrysococcyx_basalis	B	48-49, 234-236		Brooker and Brooker listed 95 potential host species in Australia, 28 of the as biological host species	Cooperative	Closed	Not a Migrant
Slaty-backed Thornbill	Acanthiza_robustirostris	Acanthiza_robustirostris	Horsfield's Bronze Cuckoo	Chrysococcyx_basalis	FM				Pair	Closed	Not a Migrant
Chestnut-rumped thornbill	Acanthiza_uropygialis	Acanthiza_uropygialis	Horsfield's Bronze Cuckoo	Chrysococcyx_basalis	B	48-49, 234-236		Brooker and Brooker listed 95 potential host species in Australia, 28 of the as biological host species	Cooperative	Enclosed	Not a Migrant
Western Spinbill	Acanthorhynchus_superciliosus	Acanthorhynchus_superciliosus	Horsfield's Bronze Cuckoo	Chrysococcyx_basalis	FM				Pair	Open	Not a Migrant
Eastern Spinebill	Acanthorhynchus_tenuirostris	Acanthorhynchus_tenuirostris	Horsfield's Bronze Cuckoo	Chrysococcyx_basalis	FM				Pair	Open	Not a Migrant
Australian Reed Warbler	Acrocephalus_australis	Acrocephalus_australis	Horsfield's Bronze Cuckoo	Chrysococcyx_basalis	FM				Female_only	Open	Full Migrant
Clamorous Reed-Warbler	Acrocephalus_stentoreus	Acrocephalus_stentoreus	Horsfield's Bronze Cuckoo	Chrysococcyx_basalis	FM				Pair	Open	Full Migrant
Striated Grasswren	Amytornis_striatus	Amytornis_striatus	Horsfield's Bronze Cuckoo	Chrysococcyx_basalis	FM				Cooperative	Closed	Not a Migrant
Thick-billed Grasswren	Amytornis_textilis	Amytornis_textilis	Horsfield's Bronze Cuckoo	Chrysococcyx_basalis	FM				Cooperative	Closed	Not a Migrant
Red-headed weaver	Anaplectes_rubriceps	Anaplectes_rubriceps	Horsfield's Bronze Cuckoo	Chrysococcyx_basalis	J	66, 148, 250-252	major host species	Fry et al. (1988) listed more than 30 species as known hosts of this species, Rowan (1983) lists 24 biological hosts in southern Africa	Female_only	Enclosed	Not a Migrant
Southern whiteface	Aphelocephala_leucopsis	Aphelocephala_leucopsis	Horsfield's Bronze Cuckoo	Chrysococcyx_basalis	J	48-49, 234-236		Brooker and Brooker listed 95 potential host species in Australia, 28 of the as biological host species	Cooperative	Closed	Not a Migrant
Banded Whiteface	Aphelocephala_nigricincta	Aphelocephala_nigricincta	Horsfield's Bronze Cuckoo	Chrysococcyx_basalis	FM				Pair	Closed	Not a Migrant
White-browed Wood-Swallow	Artamus_superciliosus	Artamus_superciliosus	Horsfield's Bronze Cuckoo	Chrysococcyx_basalis	FM				Pair	Open	Full Migrant
Rufous Calamanthus	Calamanthus_campestris	Calamanthus_campestris	Horsfield's Bronze Cuckoo	Chrysococcyx_basalis	FM				Pair	Closed	Not a Migrant
Striated Calamanthus	Calamanthus_fuliginosus	Calamanthus_fuliginosus	Horsfield's Bronze Cuckoo	Chrysococcyx_basalis	FM				Pair	Closed	Not a Migrant
European Goldfinch (introduced)	Carduelis_carduelis	Carduelis_carduelis	Horsfield's Bronze Cuckoo	Chrysococcyx_basalis	FM				Pair	Open	Full Migrant
European Greenfinch (introduced)	Carduelis_chloris	Carduelis_chloris	Horsfield's Bronze Cuckoo	Chrysococcyx_basalis	FM				Pair	Open	Full Migrant
Black Honeyeater	Certhionyx_niger	Certhionyx_niger	Horsfield's Bronze Cuckoo	Chrysococcyx_basalis	FM				Pair	Open	Full Migrant
Speckled Warbler	Chthonicola_sagittatus	Chthonicola_sagittatus	Horsfield's Bronze Cuckoo	Chrysococcyx_basalis	FM				Pair	Closed	Not a Migrant
Golden-headed Cisticola	Cisticola_exilis	Cisticola_exilis	Horsfield's Bronze Cuckoo	Chrysococcyx_basalis	FM				Female_only	Enclosed	Not a Migrant
Varied Sittella	Daphoenositta_chrysoptera	Daphoenositta_chrysoptera	Horsfield's Bronze Cuckoo	Chrysococcyx_basalis	FM				Cooperative	Open	Not a Migrant
Mistletoebird	Dicaeum_hirundinaceum	Dicaeum_hirundinaceum	Horsfield's Bronze Cuckoo	Chrysococcyx_basalis	FM				Pair	Closed	Not a Migrant
Yellow Robin	Eopsaltria_australis	Eopsaltria_australis	Horsfield's Bronze Cuckoo	Chrysococcyx_basalis	FM				Cooperative	Open	Not a Migrant
White-fronted chat	Epthianura_albifrons	Epthianura_albifrons	Horsfield's Bronze Cuckoo	Chrysococcyx_basalis	B	48-49, 234-236		Brooker and Brooker listed 95 potential host species in Australia, 28 of the as biological host species	Pair	Open	Not a Migrant
Orange Chat	Epthianura_aurifrons	Epthianura_aurifrons	Horsfield's Bronze Cuckoo	Chrysococcyx_basalis	FM				Pair	Open	Nomadic
Crimson Chat	Epthianura_tricolor	Epthianura_tricolor	Horsfield's Bronze Cuckoo	Chrysococcyx_basalis	FM				Pair	Open	Full Migrant
Spinifex-Bird	Eremiornis_carteri	Eremiornis_carteri	Horsfield's Bronze Cuckoo	Chrysococcyx_basalis	FM				NA	Open	Not a Migrant
Diamond Dove	Geopelia_cuneata	Geopelia_cuneata	Horsfield's Bronze Cuckoo	Chrysococcyx_basalis	FM				Pair	Open	Nomadic
Western Gerygone	Gerygone_fusca	Gerygone_fusca	Horsfield's Bronze Cuckoo	Chrysococcyx_basalis	FM				Pair	Closed	Full Migrant
Mangrove Gerygone	Gerygone_levigaster	Gerygone_levigaster	Horsfield's Bronze Cuckoo	Chrysococcyx_basalis	FM				Pair	Closed	Not a Migrant
Large-billed Gerygone	Gerygone_magnirostris	Gerygone_magnirostris	Horsfield's Bronze Cuckoo	Chrysococcyx_basalis	FM				Pair	Closed	Not a Migrant
Brown Gerygone	Gerygone_mouki	Gerygone_mouki	Horsfield's Bronze Cuckoo	Chrysococcyx_basalis	FM				Cooperative	Closed	Not a Migrant
White-throated Gerygone	Gerygone_olivacea	Gerygone_olivacea	Horsfield's Bronze Cuckoo	Chrysococcyx_basalis	FM				Pair	Closed	Not a Migrant
Fairy Gerygone	Gerygone_palpebrosa	Gerygone_palpebrosa	Horsfield's Bronze Cuckoo	Chrysococcyx_basalis	FM				Pair	Closed	Not a Migrant
Gray-headed Robin	Heteromyias_albispecularis	Heteromyias_albispecularis	Horsfield's Bronze Cuckoo	Chrysococcyx_basalis	FM				Pair	Open	Not a Migrant
Welcome Swallow	Hirundo_neoxena	Hirundo_neoxena	Horsfield's Bronze Cuckoo	Chrysococcyx_basalis	FM				Pair	Open	Full Migrant
Shy Heathwren	Hylacola_cauta	Hylacola_cauta	Horsfield's Bronze Cuckoo	Chrysococcyx_basalis	FM				Pair	Closed	Not a Migrant
Chestnut-rumped Heathwren	Hylacola_pyrrhopygia	Hylacola_pyrrhopygia	Horsfield's Bronze Cuckoo	Chrysococcyx_basalis	FM				Pair	Closed	Not a Migrant
Yellow-faced Honeyeater	Lichenostomus_chrysops	Lichenostomus_chrysops	Horsfield's Bronze Cuckoo	Chrysococcyx_basalis	FM				Pair	Open	Full Migrant
Mangrove Honeyeater	Lichenostomus_fasciogularis	Lichenostomus_fasciogularis	Horsfield's Bronze Cuckoo	Chrysococcyx_basalis	FM				Pair	Open	Not a Migrant
Yellow Honeyeater	Lichenostomus_flavus	Lichenostomus_flavus	Horsfield's Bronze Cuckoo	Chrysococcyx_basalis	FM				Cooperative	Open	Not a Migrant
Fuscous Honeyeater	Lichenostomus_fuscus	Lichenostomus_fuscus	Horsfield's Bronze Cuckoo	Chrysococcyx_basalis	FM				Pair	Open	Not a Migrant
White-eared Honeyeater	Lichenostomus_leucotis	Lichenostomus_leucotis	Horsfield's Bronze Cuckoo	Chrysococcyx_basalis	FM				Pair	Open	Not a Migrant
Yellow-plumed Honeyeater	Lichenostomus_ornatus	Lichenostomus_ornatus	Horsfield's Bronze Cuckoo	Chrysococcyx_basalis	FM				Pair	Open	Not a Migrant
White-plumed Honeyeater	Lichenostomus_penicillatus	Lichenostomus_penicillatus	Horsfield's Bronze Cuckoo	Chrysococcyx_basalis	FM				Cooperative	Open	Not a Migrant
Grey-fronted Honeyeater	Lichenostomus_plumulus	Lichenostomus_plumulus	Horsfield's Bronze Cuckoo	Chrysococcyx_basalis	FM				Pair	Open	Not a Migrant
Brown Honeyeater	Lichmera_indistincta	Lichmera_indistincta	Horsfield's Bronze Cuckoo	Chrysococcyx_basalis	FM				Pair	Open	Nomadic
Lovely Wren	Malurus_amabilis	Malurus_amabilis	Horsfield's Bronze Cuckoo	Chrysococcyx_basalis	FM				Cooperative	Closed	Not a Migrant
Purple-crowned Fairywren	Malurus_coronatus	Malurus_coronatus	Horsfield's Bronze Cuckoo	Chrysococcyx_basalis	FM				Cooperative	Closed	Not a Migrant
Superb blue fairywren (now Superb fairywren)	Malurus_cyaneus	Malurus_cyaneus	Horsfield's Bronze Cuckoo	Chrysococcyx_basalis	B	48-49, 234-236	most important in the southeastern areas of Australia	Brooker and Brooker listed 95 potential host species in Australia, 28 of the as biological host species	Cooperative	Closed	Not a Migrant
Red-winged Fairywren	Malurus_elegans	Malurus_elegans	Horsfield's Bronze Cuckoo	Chrysococcyx_basalis	FM				Cooperative	Closed	Not a Migrant
Variegated fairywren	Malurus_lamberti	Malurus_lamberti	Horsfield's Bronze Cuckoo	Chrysococcyx_basalis	B	48-49, 234-236		Brooker and Brooker listed 95 potential host species in Australia, 28 of the as biological host species	Cooperative	Closed	Not a Migrant
Black-and-white fairywren	Malurus_leucopterus	Malurus_leucopterus	Horsfield's Bronze Cuckoo	Chrysococcyx_basalis	B	236	most important in the interior of Australia	Brooker and Brooker listed 95 potential host species in Australia, 28 of the as biological host species	Cooperative	Closed	Not a Migrant
Red-backed fairywren	Malurus_melanocephalus	Malurus_melanocephalus	Horsfield's Bronze Cuckoo	Chrysococcyx_basalis	B	236	most important in the north of Australia	Brooker and Brooker listed 95 potential host species in Australia, 28 of the as biological host species	Cooperative	Closed	Not a Migrant
Blue-breasted Fairywren	Malurus_pulcherrimus	Malurus_pulcherrimus	Horsfield's Bronze Cuckoo	Chrysococcyx_basalis	FM				Cooperative	Closed	Not a Migrant
Splendid fairywren	Malurus_splendens	Malurus_splendens	Horsfield's Bronze Cuckoo	Chrysococcyx_basalis	B	48-49, 72, 234-236	most important in the southwest of Australia	Brooker and Brooker listed 95 potential host species in Australia, 28 of the as biological host species	Cooperative	Closed	Not a Migrant
Little Grassbird	Megalurus_gramineus	Megalurus_gramineus	Horsfield's Bronze Cuckoo	Chrysococcyx_basalis	FM				Pair	Open	Not a Migrant
Striated Fieldwren	Megalurus_palustris	Megalurus_palustris	Horsfield's Bronze Cuckoo	Chrysococcyx_basalis	FM				Pair	Enclosed	Not a Migrant
Hooded Robin	Melanodryas_cucullata	Melanodryas_cucullata	Horsfield's Bronze Cuckoo	Chrysococcyx_basalis	FM				Cooperative	Open	Not a Migrant
Lewin�s Honeyeater	Meliphaga_lewinii	Meliphaga_lewinii	Horsfield's Bronze Cuckoo	Chrysococcyx_basalis	FM				Pair	Open	Not a Migrant
Black-headed Honeyeater	Melithreptus_affinis	Melithreptus_affinis	Horsfield's Bronze Cuckoo	Chrysococcyx_basalis	FM				Cooperative	Open	Not a Migrant
Brown-headed Honeyeater	Melithreptus_brevirostris	Melithreptus_brevirostris	Horsfield's Bronze Cuckoo	Chrysococcyx_basalis	FM				Cooperative	Open	Not a Migrant
White-naped Honeyeater	Melithreptus_lunatus	Melithreptus_lunatus	Horsfield's Bronze Cuckoo	Chrysococcyx_basalis	FM				Cooperative	Open	Full Migrant
Jacky-Winter	Microeca_fascinans	Microeca_fascinans	Horsfield's Bronze Cuckoo	Chrysococcyx_basalis	FM				Cooperative	Open	Not a Migrant
Satin Fycatcher	Myiagra_cyanoleuca	Myiagra_cyanoleuca	Horsfield's Bronze Cuckoo	Chrysococcyx_basalis	FM				Pair	Open	Full Migrant
Restless Flycatcher	Myiagra_inquieta	Myiagra_inquieta	Horsfield's Bronze Cuckoo	Chrysococcyx_basalis	FM				Pair	Open	Nomadic
Leaden Flycatcher	Myiagra_rubecula	Myiagra_rubecula	Horsfield's Bronze Cuckoo	Chrysococcyx_basalis	FM				Pair	Open	Full Migrant
Scarlet Honeyeater	Myzomela_sanguinolenta	Myzomela_sanguinolenta	Horsfield's Bronze Cuckoo	Chrysococcyx_basalis	FM				Pair	Open	Full Migrant
Olive-backed Sunbird	Nectarinia_jugularis	Nectarinia_jugularis	Horsfield's Bronze Cuckoo	Chrysococcyx_basalis	FM				Pair	Closed	Not a Migrant
Plum-headed Finch	Neochmia_modesta	Neochmia_modesta	Horsfield's Bronze Cuckoo	Chrysococcyx_basalis	FM				Pair	Closed	Not a Migrant
Red-browed Firetail	Neochmia_temporalis	Neochmia_temporalis	Horsfield's Bronze Cuckoo	Chrysococcyx_basalis	FM				Pair	Closed	Not a Migrant
Rufous Whistler	Pachycephala_rufiventris	Pachycephala_rufiventris	Horsfield's Bronze Cuckoo	Chrysococcyx_basalis	FM				Pair	Open	Full Migrant
Spotted Pardalote	Pardalotus_punctatus	Pardalotus_punctatus	Horsfield's Bronze Cuckoo	Chrysococcyx_basalis	FM				Pair	Enclosed	Not a Migrant
House Sparrow (introduced)	Passer_domesticus	Passer_domesticus	Horsfield's Bronze Cuckoo	Chrysococcyx_basalis	FM				Cooperative	Closed	Not a Migrant
Red-capped robin	Petroica_goodenovii	Petroica_goodenovii	Horsfield's Bronze Cuckoo	Chrysococcyx_basalis	B	48-49, 234-236		Brooker and Brooker listed 95 potential host species in Australia, 28 of the as biological host species	Pair	Open	Full Migrant
Scarlet robin	Petroica_multicolor	Petroica_multicolor	Horsfield's Bronze Cuckoo	Chrysococcyx_basalis	B	48-49, 234-236		Brooker and Brooker listed 95 potential host species in Australia, 28 of the as biological host species	Pair	Open	Full Migrant
Flame Robin	Petroica_phoenicea	Petroica_phoenicea	Horsfield's Bronze Cuckoo	Chrysococcyx_basalis	FM				Pair	Open	Full Migrant
Rose Robin	Petroica_rosea	Petroica_rosea	Horsfield's Bronze Cuckoo	Chrysococcyx_basalis	FM				Pair	Open	Full Migrant
White-fronted Honeyeater	Phylidonyris_albifrons	Phylidonyris_albifrons	Horsfield's Bronze Cuckoo	Chrysococcyx_basalis	FM				Pair	Open	Full Migrant
Tawny-crowned Honeyeater	Phylidonyris_melanops	Phylidonyris_melanops	Horsfield's Bronze Cuckoo	Chrysococcyx_basalis	FM				Pair	Open	Not a Migrant
White-cheeked Honeyeater	Phylidonyris_niger	Phylidonyris_niger	Horsfield's Bronze Cuckoo	Chrysococcyx_basalis	FM				Pair	Open	Not a Migrant
New Holland Honeyeater	Phylidonyris_novaehollandiae	Phylidonyris_novaehollandiae	Horsfield's Bronze Cuckoo	Chrysococcyx_basalis	FM				Pair	Open	Not a Migrant
Crescent Honeyeater	Phylidonyris_pyrrhopterus	Phylidonyris_pyrrhopterus	Horsfield's Bronze Cuckoo	Chrysococcyx_basalis	FM				Pair	Open	Altitudinal Migrant
Black-throated Finch	Poephila_cincta	Poephila_cincta	Horsfield's Bronze Cuckoo	Chrysococcyx_basalis	FM				Pair	Closed	Not a Migrant
White-browed Babbler	Pomatostomus_superciliosus	Pomatostomus_superciliosus	Horsfield's Bronze Cuckoo	Chrysococcyx_basalis	FM				Cooperative	Closed	Not a Migrant
Redthroat	Pyrrholaemus_brunneus	Pyrrholaemus_brunneus	Horsfield's Bronze Cuckoo	Chrysococcyx_basalis	FM				Pair	Closed	Not a Migrant
Bar-breasted/White-breasted Honeyeater	Ramsayornis_fasciatus	Ramsayornis_fasciatus	Horsfield's Bronze Cuckoo	Chrysococcyx_basalis	FM				Pair	Closed	Nomadic
Gray Fantail	Rhipidura_fuliginosa	Rhipidura_fuliginosa	Horsfield's Bronze Cuckoo	Chrysococcyx_basalis	FM				Pair	Open	Full Migrant
Willie-Wagtail	Rhipidura_leucophrys	Rhipidura_leucophrys	Horsfield's Bronze Cuckoo	Chrysococcyx_basalis	FM				Pair	Open	Not a Migrant
Rufous Fantail	Rhipidura_rufifrons	Rhipidura_rufifrons	Horsfield's Bronze Cuckoo	Chrysococcyx_basalis	FM				Pair	Open	Full Migrant
Northern Fantail	Rhipidura_rufiventris	Rhipidura_rufiventris	Horsfield's Bronze Cuckoo	Chrysococcyx_basalis	FM				Pair	Open	Not a Migrant
Yellow-throated Scrubwren	Sericornis_citreogularis	Sericornis_citreogularis	Horsfield's Bronze Cuckoo	Chrysococcyx_basalis	FM				Pair	Closed	Not a Migrant
White-browed scrub wren	Sericornis_frontalis	Sericornis_frontalis	Horsfield's Bronze Cuckoo	Chrysococcyx_basalis	B	48-49, 234-236		Brooker and Brooker listed 95 potential host species in Australia, 28 of the as biological host species	Cooperative	Closed	Not a Migrant
Brown Scrubwren	Sericornis_humilis	Sericornis_humilis	Horsfield's Bronze Cuckoo	Chrysococcyx_basalis	FM				Pair	Closed	Not a Migrant
Large-billed Scrubwren	Sericornis_magnirostra	Sericornis_magnirostra	Horsfield's Bronze Cuckoo	Chrysococcyx_basalis	FM				Cooperative	Closed	Not a Migrant
Brown Weebill	Smicrornis_brevirostris	Smicrornis_brevirostris	Horsfield's Bronze Cuckoo	Chrysococcyx_basalis	FM				Cooperative	Closed	Not a Migrant
Diamond Firetail	Stagonopleura_guttata	Stagonopleura_guttata	Horsfield's Bronze Cuckoo	Chrysococcyx_basalis	FM				Pair	Closed	Not a Migrant
Southern Emuwren	Stipiturus_malachurus	Stipiturus_malachurus	Horsfield's Bronze Cuckoo	Chrysococcyx_basalis	FM				Cooperative	Closed	Not a Migrant
Rufous-crowned Emuwren	Stipiturus_ruficeps	Stipiturus_ruficeps	Horsfield's Bronze Cuckoo	Chrysococcyx_basalis	FM				Pair	Closed	Not a Migrant
Double-barred Finch	Taeniopygia_bichenovii	Taeniopygia_bichenovii	Horsfield's Bronze Cuckoo	Chrysococcyx_basalis	FM				Pair	Closed	Not a Migrant
Zebra Finch	Taeniopygia_guttata	Taeniopygia_guttata	Horsfield's Bronze Cuckoo	Chrysococcyx_basalis	FM				Pair	Closed	Not a Migrant
Silvereye	Zosterops_lateralis	Zosterops_lateralis	Horsfield's Bronze Cuckoo	Chrysococcyx_basalis	FM				Pair	Open	Full Migrant
Lesser Swamp-Warbler	Acrocephalus_gracilirostris	Acrocephalus_gracilirostris	Dideric cuckoo	Chrysococcyx_caprius	FM				Pair	Open	Not a Migrant
Grosbeak Weaver	Amblyospiza_albifrons	Amblyospiza_albifrons	Dideric cuckoo	Chrysococcyx_caprius	FM				Pair	Enclosed	Not a Migrant
Red-headed Weaver	Anaplectes_rubriceps	Anaplectes_rubriceps	Dideric cuckoo	Chrysococcyx_caprius	FM				Female_only	Enclosed	Not a Migrant
Australasian Pipit	Anthus_novaeseelandiae	Anthus_novaeseelandiae	Dideric cuckoo	Chrysococcyx_caprius	FM				Female_only	Open	Not a Migrant
African Pipit	Anthus_richardi	Anthus_richardi	Dideric cuckoo	Chrysococcyx_caprius	FM				Pair	Open	Full Migrant
Mariqua Flycatcher	Bradornis_mariquensis	Bradornis_mariquensis	Dideric cuckoo	Chrysococcyx_caprius	FM				Cooperative	Open	Not a Migrant
Large Flycatcher	Bradornis_microrhynchus	Bradornis_microrhynchus	Dideric cuckoo	Chrysococcyx_caprius	FM				Pair	Open	Not a Migrant
Pale Flycatcher	Bradornis_pallidus	Bradornis_pallidus	Dideric cuckoo	Chrysococcyx_caprius	FM				Pair	Open	Not a Migrant
African Bush-Warbler	Bradypterus_baboecala	Bradypterus_baboecala	Dideric cuckoo	Chrysococcyx_caprius	FM				Pair	Open	Not a Migrant
Green-backed Camaroptera	Camaroptera_brachyura	Camaroptera_brachyura	Dideric cuckoo	Chrysococcyx_caprius	FM				Pair	Enclosed	Not a Migrant
Familiar Chat	Cercomela_familiaris	Cercomela_familiaris	Dideric cuckoo	Chrysococcyx_caprius	FM				Pair	Open	Not a Migrant
Rattling Cisticola	Cisticola_chiniana	Cisticola_chiniana	Dideric cuckoo	Chrysococcyx_caprius	FM				Cooperative	Enclosed	Not a Migrant
Red-faced Cisticola	Cisticola_erythrops	Cisticola_erythrops	Dideric cuckoo	Chrysococcyx_caprius	FM				Pair	Enclosed	Not a Migrant
Stout Cisticola	Cisticola_robustus	Cisticola_robustus	Dideric cuckoo	Chrysococcyx_caprius	FM				Pair	Enclosed	Not a Migrant
Red-pate Cisticola	Cisticola_ruficeps	Cisticola_ruficeps	Dideric cuckoo	Chrysococcyx_caprius	FM				Pair	Enclosed	Not a Migrant
White-backed Mousebird	Colius_colius	Colius_colius	Dideric cuckoo	Chrysococcyx_caprius	FM				Cooperative	Open	Not a Migrant
Cape Robin-Chat	Cossypha_caffra	Cossypha_caffra	Dideric cuckoo	Chrysococcyx_caprius	FM				Pair	Open	Not a Migrant
White-throated Robin-Chat	Cossypha_humeralis	Cossypha_humeralis	Dideric cuckoo	Chrysococcyx_caprius	FM				Pair	Open	Not a Migrant
Cabanis�s Bunting	Emberiza_cabanisi	Emberiza_cabanisi	Dideric cuckoo	Chrysococcyx_caprius	FM				Pair	Open	Not a Migrant
Cape Bunting	Emberiza_capensis	Emberiza_capensis	Dideric cuckoo	Chrysococcyx_caprius	FM				Pair	Open	Not a Migrant
African Golden-breasted Bunting	Emberiza_flaviventris	Emberiza_flaviventris	Dideric cuckoo	Chrysococcyx_caprius	FM				Pair	Open	Not a Migrant
Yellow-bellied Eremomela	Eremomela_icteropygialis	Eremomela_icteropygialis	Dideric cuckoo	Chrysococcyx_caprius	FM				NA	Open	Not a Migrant
Karoo Scrub-Robin	Erythropygia_coryphaeus	Erythropygia_coryphaeus	Dideric cuckoo	Chrysococcyx_caprius	FM				Cooperative	Open	Not a Migrant
Rufous-tailed Scrub-Robin	Erythropygia_galactotes	Erythropygia_galactotes	Dideric cuckoo	Chrysococcyx_caprius	FM				Pair	Open	Full Migrant
Red-backed Scrub-Robin	Erythropygia_leucophrys	Erythropygia_leucophrys	Dideric cuckoo	Chrysococcyx_caprius	FM				Pair	Open	Not a Migrant
Kalahari Scrub-Robin	Erythropygia_paena	Erythropygia_paena	Dideric cuckoo	Chrysococcyx_caprius	FM				Pair	Open	Not a Migrant
White-winged Widowbird	Euplectes_albonotatus	Euplectes_albonotatus	Dideric cuckoo	Chrysococcyx_caprius	FM				Female_only	Enclosed	Not a Migrant
Red-collared widowbird	Euplectes_ardens	Euplectes_ardens	Dideric cuckoo	Chrysococcyx_caprius	B	148		Fry et al. (1988) listed more than 30 species as known hosts of this species, Rowan (1983) lists 24 biological hosts in southern Africa	Female_only	Enclosed	Not a Migrant
Yellow bishop	Euplectes_capensis	Euplectes_capensis	Dideric cuckoo	Chrysococcyx_caprius	B	148		Fry et al. (1988) listed more than 30 species as known hosts of this species, Rowan (1983) lists 24 biological hosts in southern Africa	Pair	Enclosed	Not a Migrant
Black Bishop	Euplectes_gierowii	Euplectes_gierowii	Dideric cuckoo	Chrysococcyx_caprius	FM				Female_only	Enclosed	Not a Migrant
Black-winged bishop	Euplectes_hordeaceus	Euplectes_hordeaceus	Dideric cuckoo	Chrysococcyx_caprius	B	148		Fry et al. (1988) listed more than 30 species as known hosts of this species, Rowan (1983) lists 24 biological hosts in southern Africa	Female_only	Enclosed	Not a Migrant
Zanzibar Bishop	Euplectes_nigroventris	Euplectes_nigroventris	Dideric cuckoo	Chrysococcyx_caprius	FM				Female_only	Enclosed	Not a Migrant
Red bishop	Euplectes_orix	Euplectes_orix	Dideric cuckoo	Chrysococcyx_caprius	B	66, 72, 148, 250-252	major host species, common host in South Africa	Fry et al. (1988) listed more than 30 species as known hosts of this species, Rowan (1983) lists 24 biological hosts in southern Africa	Female_only	Enclosed	Not a Migrant
Common Fiscal/Fiscal Shrike	Lanius_collaris	Lanius_collaris	Dideric cuckoo	Chrysococcyx_caprius	FM				Pair	Open	Not a Migrant
Crested malimbe	Malimbus_malimbicus	Malimbus_malimbicus	Dideric cuckoo	Chrysococcyx_caprius	B	148		Fry et al. (1988) listed more than 30 species as known hosts of this species, Rowan (1983) lists 24 biological hosts in southern Africa	Pair	Enclosed	Not a Migrant
African Pied Wagtail	Motacilla_aguimp	Motacilla_aguimp	Dideric cuckoo	Chrysococcyx_caprius	FM				Pair	Open	Not a Migrant
Cape Wagtail	Motacilla_capensis	Motacilla_capensis	Dideric cuckoo	Chrysococcyx_caprius	FM				Pair	Open	Not a Migrant
Amethyst Sunbird	Nectarinia_amethystina	Nectarinia_amethystina	Dideric cuckoo	Chrysococcyx_caprius	FM				Female_only	Closed	Not a Migrant
Olive-bellied Sunbird	Nectarinia_chloropygia	Nectarinia_chloropygia	Dideric cuckoo	Chrysococcyx_caprius	FM				Pair	Enclosed	NA
Red-chested Sunbird	Nectarinia_erythrocerca	Nectarinia_erythrocerca	Dideric cuckoo	Chrysococcyx_caprius	FM				Female_only	Enclosed	NA
Bronzy Sunbird	Nectarinia_kilimensis	Nectarinia_kilimensis	Dideric cuckoo	Chrysococcyx_caprius	FM				Female_only	Enclosed	Not a Migrant
Olive Sunbird	Nectarinia_olivacea	Nectarinia_olivacea	Dideric cuckoo	Chrysococcyx_caprius	FM				Female_only	Enclosed	Full Migrant
Western Olive Sunbird	Nectarinia_olivacea	Nectarinia_olivacea	Dideric cuckoo	Chrysococcyx_caprius	FM				Female_only	Enclosed	Full Migrant
Scarlet-chested Sunbird	Nectarinia_senegalensis	Nectarinia_senegalensis	Dideric cuckoo	Chrysococcyx_caprius	FM				Pair	Closed	Not a Migrant
Mountain Wheatear	Oenanthe_monticola	Oenanthe_monticola	Dideric cuckoo	Chrysococcyx_caprius	FM				Pair	Open	Not a Migrant
African Golden Oriole	Oriolus_auratus	Oriolus_auratus	Dideric cuckoo	Chrysococcyx_caprius	FM				Pair	Open	Full Migrant
African Black-headed Oriole	Oriolus_larvatus	Oriolus_larvatus	Dideric cuckoo	Chrysococcyx_caprius	FM				Pair	Open	Not a Migrant
Southern Gray-headed Sparrow	Passer_diffusus	Passer_diffusus	Dideric cuckoo	Chrysococcyx_caprius	FM				Pair	Enclosed	Not a Migrant
House Sparrow (introduced)	Passer_domesticus	Passer_domesticus	Dideric cuckoo	Chrysococcyx_caprius	FM				Cooperative	Closed	Not a Migrant
Chestnut sparrow	Passer_eminibey	Passer_eminibey	Dideric cuckoo	Chrysococcyx_caprius	B	148		Fry et al. (1988) listed more than 30 species as known hosts of this species, Rowan (1983) lists 24 biological hosts in southern Africa	NA	Enclosed	Not a Migrant
Gray-headed sparrow	Passer_griseus	Passer_griseus	Dideric cuckoo	Chrysococcyx_caprius	B	148		Fry et al. (1988) listed more than 30 species as known hosts of this species, Rowan (1983) lists 24 biological hosts in southern Africa	Pair	Enclosed	Not a Migrant
Cape Verde Sparrow	Passer_iagoensis	Passer_iagoensis	Dideric cuckoo	Chrysococcyx_caprius	FM				Pair	Closed	Not a Migrant
Cape sparrow	Passer_melanurus	Passer_melanurus	Dideric cuckoo	Chrysococcyx_caprius	B	66, 148, 250-252	major host species, common host in South Africa	Fry et al. (1988) listed more than 30 species as known hosts of this species, Rowan (1983) lists 24 biological hosts in southern Africa	Pair	Enclosed	Not a Migrant
Southern rufous sparrow	Passer_motitensis	Passer_motitensis	Dideric cuckoo	Chrysococcyx_caprius	B	148		Fry et al. (1988) listed more than 30 species as known hosts of this species, Rowan (1983) lists 24 biological hosts in southern Africa	Pair	Enclosed	Not a Migrant
Yellow-spotted petronia	Petronia_pyrgita	Petronia_pyrgita	Dideric cuckoo	Chrysococcyx_caprius	B	148		Fry et al. (1988) listed more than 30 species as known hosts of this species, Rowan (1983) lists 24 biological hosts in southern Africa	NA	Enclosed	Full Migrant
Yellow-throated Petronia	Petronia_superciliaris	Petronia_superciliaris	Dideric cuckoo	Chrysococcyx_caprius	FM				Pair	NA	NA
White-browed sparrow-weaver	Plocepasser_mahali	Plocepasser_mahali	Dideric cuckoo	Chrysococcyx_caprius	B	148		Fry et al. (1988) listed more than 30 species as known hosts of this species, Rowan (1983) lists 24 biological hosts in southern Africa	Cooperative	Enclosed	Not a Migrant
Baglafecht weaver	Ploceus_baglafecht	Ploceus_baglafecht	Dideric cuckoo	Chrysococcyx_caprius	B	148		Fry et al. (1988) listed more than 30 species as known hosts of this species, Rowan (1983) lists 24 biological hosts in southern Africa	Pair	Enclosed	Not a Migrant
Golden Palm Weaver	Ploceus_bojeri	Ploceus_bojeri	Dideric cuckoo	Chrysococcyx_caprius	FM				Female_only	Closed	Not a Migrant
Cape weaver	Ploceus_capensis	Ploceus_capensis	Dideric cuckoo	Chrysococcyx_caprius	B	66, 148, 250-252	major host species	Fry et al. (1988) listed more than 30 species as known hosts of this species, Rowan (1983) lists 24 biological hosts in southern Africa	Pair	Enclosed	Not a Migrant
Northern Brown-throated Weaver	Ploceus_castanops	Ploceus_castanops	Dideric cuckoo	Chrysococcyx_caprius	FM				Pair	Enclosed	Not a Migrant
Village weaver	Ploceus_cucullatus	Ploceus_cucullatus	Dideric cuckoo	Chrysococcyx_caprius	B	66, 148, 250-252	major host species	Fry et al. (1988) listed more than 30 species as known hosts of this species, Rowan (1983) lists 24 biological hosts in southern Africa	Female_only	Closed	Not a Migrant
R�ppell�s Weaver	Ploceus_galbula	Ploceus_galbula	Dideric cuckoo	Chrysococcyx_caprius	FM				Female_only	Closed	Not a Migrant
Heuglin's masked weaver	Ploceus_heuglini	Ploceus_heuglini	Dideric cuckoo	Chrysococcyx_caprius	B	148, 251	major host species, common host in Mali	Fry et al. (1988) listed more than 30 species as known hosts of this species, Rowan (1983) lists 24 biological hosts in southern Africa	Female_only	Enclosed	Not a Migrant
Lesser masked weaver	Ploceus_intermedius	Ploceus_intermedius	Dideric cuckoo	Chrysococcyx_caprius	B	148		Fry et al. (1988) listed more than 30 species as known hosts of this species, Rowan (1983) lists 24 biological hosts in southern Africa	Pair	Enclosed	Not a Migrant
Golden-backed weaver	Ploceus_jacksoni	Ploceus_jacksoni	Dideric cuckoo	Chrysococcyx_caprius	B	148		Fry et al. (1988) listed more than 30 species as known hosts of this species, Rowan (1983) lists 24 biological hosts in southern Africa	Female_only	Closed	Not a Migrant
Black-headed weaver	Ploceus_melanocephalus	Ploceus_melanocephalus	Dideric cuckoo	Chrysococcyx_caprius	B	148		Fry et al. (1988) listed more than 30 species as known hosts of this species, Rowan (1983) lists 24 biological hosts in southern Africa	Pair	Enclosed	Not a Migrant
Vieillot's black weaver	Ploceus_nigerrimus	Ploceus_nigerrimus	Dideric cuckoo	Chrysococcyx_caprius	B	148, 251	major host species, common host in Zaire	Fry et al. (1988) listed more than 30 species as known hosts of this species, Rowan (1983) lists 24 biological hosts in southern Africa	Female_only	Closed	Not a Migrant
Black-necked weaver	Ploceus_nigricollis	Ploceus_nigricollis	Dideric cuckoo	Chrysococcyx_caprius	B	148, 251	major host species, common host in Nigeria	Fry et al. (1988) listed more than 30 species as known hosts of this species, Rowan (1983) lists 24 biological hosts in southern Africa	Pair	Enclosed	Not a Migrant
Spectacled weaver	Ploceus_ocularis	Ploceus_ocularis	Dideric cuckoo	Chrysococcyx_caprius	B	66, 148, 250-252	major host species	Fry et al. (1988) listed more than 30 species as known hosts of this species, Rowan (1983) lists 24 biological hosts in southern Africa	Pair	Enclosed	Not a Migrant
Slender-billed weaver	Ploceus_pelzelni	Ploceus_pelzelni	Dideric cuckoo	Chrysococcyx_caprius	B	148		Fry et al. (1988) listed more than 30 species as known hosts of this species, Rowan (1983) lists 24 biological hosts in southern Africa	Pair	Enclosed	Not a Migrant
Chestnut weaver	Ploceus_rubiginosus	Ploceus_rubiginosus	Dideric cuckoo	Chrysococcyx_caprius	B	148		Fry et al. (1988) listed more than 30 species as known hosts of this species, Rowan (1983) lists 24 biological hosts in southern Africa	Pair	Enclosed	Not a Migrant
Speke's weaver	Ploceus_spekei	Ploceus_spekei	Dideric cuckoo	Chrysococcyx_caprius	B	148		Fry et al. (1988) listed more than 30 species as known hosts of this species, Rowan (1983) lists 24 biological hosts in southern Africa	Pair	Enclosed	Not a Migrant
African golden weaver	Ploceus_subaureus	Ploceus_subaureus	Dideric cuckoo	Chrysococcyx_caprius	B	148, 251	major host species, main host on Zanzibar	Fry et al. (1988) listed more than 30 species as known hosts of this species, Rowan (1983) lists 24 biological hosts in southern Africa	Pair	Enclosed	Not a Migrant
Northern masked weaver	Ploceus_taeniopterus	Ploceus_taeniopterus	Dideric cuckoo	Chrysococcyx_caprius	B	148		Fry et al. (1988) listed more than 30 species as known hosts of this species, Rowan (1983) lists 24 biological hosts in southern Africa	Female_only	Closed	Not a Migrant
Bocage's weaver	Ploceus_temporalis	Ploceus_temporalis	Dideric cuckoo	Chrysococcyx_caprius	B	148		Fry et al. (1988) listed more than 30 species as known hosts of this species, Rowan (1983) lists 24 biological hosts in southern Africa	Pair	Enclosed	Not a Migrant
Yellow-mantled Weaver	Ploceus_tricolor	Ploceus_tricolor	Dideric cuckoo	Chrysococcyx_caprius	FM				Pair	Enclosed	Not a Migrant
(Southern) Masked weaver	Ploceus_velatus	Ploceus_velatus	Dideric cuckoo	Chrysococcyx_caprius	B	66, 72, 148, 250-252	major host species, common host in South Africa	Fry et al. (1988) listed more than 30 species as known hosts of this species, Rowan (1983) lists 24 biological hosts in southern Africa	Female_only	Closed	Not a Migrant
Holub's golden weaver	Ploceus_xanthops	Ploceus_xanthops	Dideric cuckoo	Chrysococcyx_caprius	B	148		Fry et al. (1988) listed more than 30 species as known hosts of this species, Rowan (1983) lists 24 biological hosts in southern Africa	Pair	Enclosed	Not a Migrant
Southern brown-throated weaver	Ploceus_xanthopterus	Ploceus_xanthopterus	Dideric cuckoo	Chrysococcyx_caprius	B	148		Fry et al. (1988) listed more than 30 species as known hosts of this species, Rowan (1983) lists 24 biological hosts in southern Africa	Female_only	Closed	Not a Migrant
White-browed Robin	Poecilodryas_superciliosa	Poecilodryas_superciliosa	Dideric cuckoo	Chrysococcyx_caprius	FM				Pair	Open	Not a Migrant
Black-chested Prinia	Prinia_flavicans	Prinia_flavicans	Dideric cuckoo	Chrysococcyx_caprius	FM				Pair	Enclosed	Not a Migrant
Karoo Prinia	Prinia_maculosa	Prinia_maculosa	Dideric cuckoo	Chrysococcyx_caprius	FM				Pair	Enclosed	Not a Migrant
Tawny-flanked Prinia	Prinia_subflava	Prinia_subflava	Dideric cuckoo	Chrysococcyx_caprius	FM				Cooperative	Closed	Not a Migrant
Black-capped social-weaver (now Grey-headed social-weaver)	Pseudonigrita_arnaudi	Pseudonigrita_arnaudi	Dideric cuckoo	Chrysococcyx_caprius	B	148		Fry et al. (1988) listed more than 30 species as known hosts of this species, Rowan (1983) lists 24 biological hosts in southern Africa	Cooperative	Enclosed	Not a Migrant
Common Bulbul	Pycnonotus_barbatus	Pycnonotus_barbatus	Dideric cuckoo	Chrysococcyx_caprius	FM				Cooperative	Open	Not a Migrant
Cardinal Dioch	Quelea_cardinalis	Quelea_cardinalis	Dideric cuckoo	Chrysococcyx_caprius	FM				Female_only	Enclosed	Not a Migrant
Yellow Canary	Serinus_flavivertex	Serinus_flavivertex	Dideric cuckoo	Chrysococcyx_caprius	FM				Pair	Open	Not a Migrant
Cricket Longtail	Spiloptila_clamans	Spiloptila_clamans	Dideric cuckoo	Chrysococcyx_caprius	FM				NA	Open	Not a Migrant
Rufous-vented Warbler	Sylvia_subcaerulea	Sylvia_subcaerulea	Dideric cuckoo	Chrysococcyx_caprius	FM				NA	NA	Not a Migrant
African Paradise Flycatcher	Terpsiphone_viridis	Terpsiphone_viridis	Dideric cuckoo	Chrysococcyx_caprius	FM				Pair	Open	Full Migrant
Arrow-marked Babbler	Turdoides_jardineii	Turdoides_jardineii	Dideric cuckoo	Chrysococcyx_caprius	FM				Cooperative	Open	Not a Migrant
Olive Thrush	Turdus_olivaceus	Turdus_olivaceus	Dideric cuckoo	Chrysococcyx_caprius	FM				Pair	Open	Altitudinal Migrant
Lesser Swamp Warbler	Acrocephalus_gracilirostris	Acrocephalus_gracilirostris	African emerald cuckoo	Chrysococcyx_cupreus	FM				Pair	Open	Not a Migrant
Grosbeak Weaver	Amblyospiza_albifrons	Amblyospiza_albifrons	African emerald cuckoo	Chrysococcyx_cupreus	FM				Pair	Enclosed	Not a Migrant
Yellow-whiskered greenbul	Andropadus_latirostris	Andropadus_latirostris	African emerald cuckoo	Chrysococcyx_cupreus	B	148		Fry et al. (1988) listed 18 probable hosts, Rowan (1983) listed a few possible, but no definite, hosts for southern Africa.	Female_only	Open	Nomadic
Barratt�s Scrub Warbler	Bradypterus_barratti	Bradypterus_barratti	African emerald cuckoo	Chrysococcyx_cupreus	FM				Pair	Open	Altitudinal Migrant
Bleating bush warbler (or Green-backed Camaroptera)	Camaroptera_brachyura	Camaroptera_brachyura	African emerald cuckoo	Chrysococcyx_cupreus	B	148		Fry et al. (1988) listed 18 probable hosts, Rowan (1983) listed a few possible, but no definite, hosts for southern Africa.	Pair	Enclosed	Not a Migrant
Wailing Cisticola	Cisticola_lais	Cisticola_lais	African emerald cuckoo	Chrysococcyx_cupreus	FM				Pair	Enclosed	Altitudinal Migrant
Grey-backed Cisticola	Cisticola_subruficapilla	Cisticola_subruficapilla	African emerald cuckoo	Chrysococcyx_cupreus	FM				Female_only	Enclosed	Not a Migrant
Speckled Mousebird	Colius_striatus	Colius_striatus	African emerald cuckoo	Chrysococcyx_cupreus	FM				Cooperative	Open	Not a Migrant
Cardinal Woodpecker	Dendropicos_fuscescens	Dendropicos_fuscescens	African emerald cuckoo	Chrysococcyx_cupreus	FM				Pair	Enclosed	Not a Migrant
White-eyed Slaty Flycatcher	Dioptrornis_fischeri	Dioptrornis_fischeri	African emerald cuckoo	Chrysococcyx_cupreus	FM				Pair	Open	Not a Migrant
Southern puffback (now Black-backed puffback)	Dryoscopus_cubla	Dryoscopus_cubla	African emerald cuckoo	Chrysococcyx_cupreus	B	148		Fry et al. (1988) listed 18 probable hosts, Rowan (1983) listed a few possible, but no definite, hosts for southern Africa.	Pair	Open	Not a Migrant
Northern Puffback	Dryoscopus_gambensis	Dryoscopus_gambensis	African emerald cuckoo	Chrysococcyx_cupreus	FM				NA	Open	Not a Migrant
Rufous-crowned Eremomela	Eremomela_badiceps	Eremomela_badiceps	African emerald cuckoo	Chrysococcyx_cupreus	FM				Cooperative	NA	Not a Migrant
Black-winged Bishop	Euplectes_hordeaceus	Euplectes_hordeaceus	African emerald cuckoo	Chrysococcyx_cupreus	FM				Female_only	Enclosed	Not a Migrant
Zanzibar Red Bishop	Euplectes_nigroventris	Euplectes_nigroventris	African emerald cuckoo	Chrysococcyx_cupreus	FM				Female_only	Enclosed	Not a Migrant
Red Bishop	Euplectes_orix	Euplectes_orix	African emerald cuckoo	Chrysococcyx_cupreus	FM				Female_only	Enclosed	Not a Migrant
Dohrn�s Thrush-babbler	Horizorhinus_dohrni	Horizorhinus_dohrni	African emerald cuckoo	Chrysococcyx_cupreus	FM				NA	Open	Not a Migrant
Brown illadopsis	Illadopsis_fulvescens	Illadopsis_fulvescens	African emerald cuckoo	Chrysococcyx_cupreus	B	148		Fry et al. (1988) listed 18 probable hosts, Rowan (1983) listed a few possible, but no definite, hosts for southern Africa.	Pair	Open	Not a Migrant
Creasted Malimbe	Malimbus_malimbicus	Malimbus_malimbicus	African emerald cuckoo	Chrysococcyx_cupreus	FM				Pair	Enclosed	Not a Migrant
Cape Wagtail	Motacilla_capensis	Motacilla_capensis	African emerald cuckoo	Chrysococcyx_cupreus	FM				Pair	Open	Not a Migrant
Ashy Alseonax	Muscicapa_caerulescens	Muscicapa_caerulescens	African emerald cuckoo	Chrysococcyx_cupreus	FM				Pair	NA	Not a Migrant
Amethyst sunbird	Nectarinia_amethystina	Nectarinia_amethystina	African emerald cuckoo	Chrysococcyx_cupreus	B	148		Fry et al. (1988) listed 18 probable hosts, Rowan (1983) listed a few possible, but no definite, hosts for southern Africa.	Female_only	Closed	Not a Migrant
Olive-bellied sunbird	Nectarinia_chloropygia	Nectarinia_chloropygia	African emerald cuckoo	Chrysococcyx_cupreus	B	148		Fry et al. (1988) listed 18 probable hosts, Rowan (1983) listed a few possible, but no definite, hosts for southern Africa.	Pair	Enclosed	NA
Red-chested sunbird	Nectarinia_erythrocerca	Nectarinia_erythrocerca	African emerald cuckoo	Chrysococcyx_cupreus	B	148		Fry et al. (1988) listed 18 probable hosts, Rowan (1983) listed a few possible, but no definite, hosts for southern Africa.	Female_only	Enclosed	NA
Malachite sunbird	Nectarinia_famosa	Nectarinia_famosa	African emerald cuckoo	Chrysococcyx_cupreus	B	148		Fry et al. (1988) listed 18 probable hosts, Rowan (1983) listed a few possible, but no definite, hosts for southern Africa.	Pair	Closed	Not a Migrant
Bronzy Sunbird	Nectarinia_kilimensis	Nectarinia_kilimensis	African emerald cuckoo	Chrysococcyx_cupreus	FM				Female_only	Enclosed	Not a Migrant
Newton's sunbird	Nectarinia_newtonii	Nectarinia_newtonii	African emerald cuckoo	Chrysococcyx_cupreus	B	148		Fry et al. (1988) listed 18 probable hosts, Rowan (1983) listed a few possible, but no definite, hosts for southern Africa.	Pair	Enclosed	NA
Olive sunbird	Nectarinia_olivacea	Nectarinia_olivacea	African emerald cuckoo	Chrysococcyx_cupreus	J	148		Fry et al. (1988) listed 18 probable hosts, Rowan (1983) listed a few possible, but no definite, hosts for southern Africa.	Female_only	Enclosed	Full Migrant
Eastern Olive Sunbird	Nectarinia_olivacea	Nectarinia_olivacea	African emerald cuckoo	Chrysococcyx_cupreus	FM				Female_only	Enclosed	Full Migrant
Western Olive Sunbird	Nectarinia_olivacea	Nectarinia_olivacea	African emerald cuckoo	Chrysococcyx_cupreus	FM				Female_only	Enclosed	Full Migrant
Northern Double-collared Sunbird	Nectarinia_reichenowi	Nectarinia_reichenowi	African emerald cuckoo	Chrysococcyx_cupreus	FM				Female_only	Enclosed	Full Migrant
Scarlet-chested sunbird	Nectarinia_senegalensis	Nectarinia_senegalensis	African emerald cuckoo	Chrysococcyx_cupreus	B	148		Fry et al. (1988) listed 18 probable hosts, Rowan (1983) listed a few possible, but no definite, hosts for southern Africa.	Pair	Closed	Not a Migrant
African Black-headed Oriole	Oriolus_larvatus	Oriolus_larvatus	African emerald cuckoo	Chrysococcyx_cupreus	FM				Pair	Open	Not a Migrant
Mossie/Cape Sparrow	Passer_melanurus	Passer_melanurus	African emerald cuckoo	Chrysococcyx_cupreus	FM				Pair	Enclosed	Not a Migrant
Tit-Hylia	Pholidornis_rushiae	Pholidornis_rushiae	African emerald cuckoo	Chrysococcyx_cupreus	FM				Cooperative	Enclosed	Not a Migrant
Yellow-throated Woodland Warbler	Phylloscopus_ruficapilla	Phylloscopus_ruficapilla	African emerald cuckoo	Chrysococcyx_cupreus	FM				NA	Enclosed	Not a Migrant
Chestnut Wattle-eye	Platysteira_castanea	Platysteira_castanea	African emerald cuckoo	Chrysococcyx_cupreus	FM				Cooperative	Open	NA
Brown-throated wattle-eye	Platysteira_cyanea	Platysteira_cyanea	African emerald cuckoo	Chrysococcyx_cupreus	B	148		Fry et al. (1988) listed 18 probable hosts, Rowan (1983) listed a few possible, but no definite, hosts for southern Africa.	Pair	Open	Not a Migrant
Black-throated wattle-eye	Platysteira_peltata	Platysteira_peltata	African emerald cuckoo	Chrysococcyx_cupreus	B	148		Fry et al. (1988) listed 18 probable hosts, Rowan (1983) listed a few possible, but no definite, hosts for southern Africa.	Cooperative	Enclosed	Full Migrant
Baglafecht weaver	Ploceus_baglafecht	Ploceus_baglafecht	African emerald cuckoo	Chrysococcyx_cupreus	B	148		Fry et al. (1988) listed 18 probable hosts, Rowan (1983) listed a few possible, but no definite, hosts for southern Africa.	Pair	Enclosed	Not a Migrant
Village Weaver	Ploceus_cucullatus	Ploceus_cucullatus	African emerald cuckoo	Chrysococcyx_cupreus	FM				Female_only	Closed	Not a Migrant
Spectacled Weaver	Ploceus_ocularis	Ploceus_ocularis	African emerald cuckoo	Chrysococcyx_cupreus	FM				Pair	Enclosed	Not a Migrant
Sao Tome weaver	Ploceus_sanctithomae	Ploceus_sanctithomae	African emerald cuckoo	Chrysococcyx_cupreus	B	66, 148, 248-250	major host species	Fry et al. (1988) listed 18 probable hosts, Rowan (1983) listed a few possible, but no definite, hosts for southern Africa.	Pair	Enclosed	Not a Migrant
African Golden Weaver	Ploceus_subaureus	Ploceus_subaureus	African emerald cuckoo	Chrysococcyx_cupreus	FM				Pair	Enclosed	Not a Migrant
Southern Masked Weaver	Ploceus_velatus	Ploceus_velatus	African emerald cuckoo	Chrysococcyx_cupreus	FM				Female_only	Closed	Not a Migrant
Holub�s Golden Weaver	Ploceus_xanthops	Ploceus_xanthops	African emerald cuckoo	Chrysococcyx_cupreus	FM				Pair	Enclosed	Not a Migrant
Starred robin (now White-starred robin)	Pogonocichla_stellata	Pogonocichla_stellata	African emerald cuckoo	Chrysococcyx_cupreus	B	148		Fry et al. (1988) listed 18 probable hosts, Rowan (1983) listed a few possible, but no definite, hosts for southern Africa.	NA	Enclosed	Not a Migrant
Tawny-flanked Prinia	Prinia_subflava	Prinia_subflava	African emerald cuckoo	Chrysococcyx_cupreus	FM				Cooperative	Closed	Not a Migrant
Common bulbul	Pycnonotus_barbatus	Pycnonotus_barbatus	African emerald cuckoo	Chrysococcyx_cupreus	B	66, 148, 248-250	major host species	Fry et al. (1988) listed 18 probable hosts, Rowan (1983) listed a few possible, but no definite, hosts for southern Africa.	Cooperative	Open	Not a Migrant
Principe Speirops	Speirops_leucophoeus	Speirops_leucophoeus	African emerald cuckoo	Chrysococcyx_cupreus	FM				Pair	Open	Not a Migrant
Green Barbet	Stactolaema_olivacea	Stactolaema_olivacea	African emerald cuckoo	Chrysococcyx_cupreus	FM				Cooperative	Enclosed	Not a Migrant
Rufous-vented Warbler	Sylvia_subcaerulea	Sylvia_subcaerulea	African emerald cuckoo	Chrysococcyx_cupreus	FM				NA	NA	Not a Migrant
Black-headed/Red-bellied Paradise Flycatcher	Terpsiphone_rufiventer	Terpsiphone_rufiventer	African emerald cuckoo	Chrysococcyx_cupreus	FM				Pair	Open	Not a Migrant
African paradise flycatcher	Terpsiphone_viridis	Terpsiphone_viridis	African emerald cuckoo	Chrysococcyx_cupreus	B	148		Fry et al. (1988) listed 18 probable hosts, Rowan (1983) listed a few possible, but no definite, hosts for southern Africa.	Pair	Open	Full Migrant
Principe White-eye	Zosterops_ficedulinus	Zosterops_ficedulinus	African emerald cuckoo	Chrysococcyx_cupreus	FM				Pair	Open	Not a Migrant
Annobon White-eye	Zosterops_griseovirescens	Zosterops_griseovirescens	African emerald cuckoo	Chrysococcyx_cupreus	FM				Pair	Open	Not a Migrant
Pale White-eye	Zosterops_pallidus	Zosterops_pallidus	African emerald cuckoo	Chrysococcyx_cupreus	FM				Pair	Open	Not a Migrant
Grey-throated Tit-Flycatcher	Myioparus_griseigularis	Myioparus_griseigularis	Yellow-throated cuckoo	Chrysococcyx_flavigularis	FM				Pair	Enclosed	Not a Migrant
Rockrunner	Achaetops_pycnopygius	Achaetops_pycnopygius	Klaas's cuckoo	Chrysococcyx_klaas	FM				NA	Open	Not a Migrant
African reed-warbler	Acrocephalus_baeticatus	Acrocephalus_baeticatus	Klaas's cuckoo	Chrysococcyx_klaas	B	148		39 known or probable hosts of this species were listed by Fry et al. (1988), and Rowan (1983) listed 16 known biological hosts for southern Africa.	Cooperative	Open	NA
Greater swamp-warbler	Acrocephalus_rufescens	Acrocephalus_rufescens	Klaas's cuckoo	Chrysococcyx_klaas	B	148		39 known or probable hosts of this species were listed by Fry et al. (1988), and Rowan (1983) listed 16 known biological hosts for southern Africa.	Pair	Open	Not a Migrant
Red-headed Weaver	Anaplectes_rubriceps	Anaplectes_rubriceps	Klaas's cuckoo	Chrysococcyx_klaas	FM				Female_only	Enclosed	Not a Migrant
Collared sunbird	Anthreptes_collaris	Anthreptes_collaris	Klaas's cuckoo	Chrysococcyx_klaas	B	147		39 known or probable hosts of this species were listed by Fry et al. (1988), and Rowan (1983) listed 16 known biological hosts for southern Africa.	Female_only	Closed	Not a Migrant
Pygmy sunbird	Anthreptes_platurus	Anthreptes_platurus	Klaas's cuckoo	Chrysococcyx_klaas	B	147		39 known or probable hosts of this species were listed by Fry et al. (1988), and Rowan (1983) listed 16 known biological hosts for southern Africa.	Pair	Open	Not a Migrant
Ruby-cheeked Sunbird	Anthreptes_singalensis	Anthreptes_singalensis	Klaas's cuckoo	Chrysococcyx_klaas	FM				Pair	Enclosed	NA
Yellow-breasted Apalis	Apalis_flavida	Apalis_flavida	Klaas's cuckoo	Chrysococcyx_klaas	FM				Pair	Enclosed	Not a Migrant
Bar-throated apalis	Apalis_thoracica	Apalis_thoracica	Klaas's cuckoo	Chrysococcyx_klaas	B	148, 247	southern Africa	39 known or probable hosts of this species were listed by Fry et al. (1988), and Rowan (1983) listed 16 known biological hosts for southern Africa.	Pair	Enclosed	Altitudinal Migrant
Cape batis	Batis_capensis	Batis_capensis	Klaas's cuckoo	Chrysococcyx_klaas	B	66, 148, 246-247	major host species	39 known or probable hosts of this species were listed by Fry et al. (1988), and Rowan (1983) listed 16 known biological hosts for southern Africa.	Pair	Open	Full Migrant
Chinspot batis	Batis_molitor	Batis_molitor	Klaas's cuckoo	Chrysococcyx_klaas	B	148		39 known or probable hosts of this species were listed by Fry et al. (1988), and Rowan (1983) listed 16 known biological hosts for southern Africa.	Pair	Open	Not a Migrant
Pririt batis	Batis_pririt	Batis_pririt	Klaas's cuckoo	Chrysococcyx_klaas	B	72, 148	major host species	39 known or probable hosts of this species were listed by Fry et al. (1988), and Rowan (1983) listed 16 known biological hosts for southern Africa.	Pair	Open	Full Migrant
Pale flycatcher	Bradornis_pallidus	Bradornis_pallidus	Klaas's cuckoo	Chrysococcyx_klaas	B	148		39 known or probable hosts of this species were listed by Fry et al. (1988), and Rowan (1983) listed 16 known biological hosts for southern Africa.	Pair	Open	Not a Migrant
Gray-backed Camaroptera	Camaroptera_brachyura	Camaroptera_brachyura	Klaas's cuckoo	Chrysococcyx_klaas	FM				Pair	Enclosed	Not a Migrant
Green-backed camaroptera (or Bleating bush warbler)	Camaroptera_brachyura	Camaroptera_brachyura	Klaas's cuckoo	Chrysococcyx_klaas	B	148		39 known or probable hosts of this species were listed by Fry et al. (1988), and Rowan (1983) listed 16 known biological hosts for southern Africa.	Pair	Enclosed	Not a Migrant
Chattering cisticola	Cisticola_anonymus	Cisticola_anonymus	Klaas's cuckoo	Chrysococcyx_klaas	B	148		39 known or probable hosts of this species were listed by Fry et al. (1988), and Rowan (1983) listed 16 known biological hosts for southern Africa.	Cooperative	Enclosed	Not a Migrant
Singing cisticola	Cisticola_cantans	Cisticola_cantans	Klaas's cuckoo	Chrysococcyx_klaas	B	148		39 known or probable hosts of this species were listed by Fry et al. (1988), and Rowan (1983) listed 16 known biological hosts for southern Africa.	Pair	Enclosed	Not a Migrant
Red-faced cisticola	Cisticola_erythrops	Cisticola_erythrops	Klaas's cuckoo	Chrysococcyx_klaas	B	148		39 known or probable hosts of this species were listed by Fry et al. (1988), and Rowan (1983) listed 16 known biological hosts for southern Africa.	Pair	Enclosed	Not a Migrant
Piping cisticola	Cisticola_fulvicapilla	Cisticola_fulvicapilla	Klaas's cuckoo	Chrysococcyx_klaas	B	148		39 known or probable hosts of this species were listed by Fry et al. (1988), and Rowan (1983) listed 16 known biological hosts for southern Africa.	NA	Enclosed	Not a Migrant
Croaking Cisticola	Cisticola_natalensis	Cisticola_natalensis	Klaas's cuckoo	Chrysococcyx_klaas	FM				Pair	Enclosed	Not a Migrant
Stout Cisticola	Cisticola_robustus	Cisticola_robustus	Klaas's cuckoo	Chrysococcyx_klaas	FM				Pair	Enclosed	Not a Migrant
Trilling Grass Warbler	Cisticola_woosnami	Cisticola_woosnami	Klaas's cuckoo	Chrysococcyx_klaas	FM				Pair	Enclosed	Not a Migrant
Black-backed Puffback	Dryoscopus_cubla	Dryoscopus_cubla	Klaas's cuckoo	Chrysococcyx_klaas	FM				Pair	Open	Not a Migrant
Blue Crested Flycatcher	Elminia_longicauda	Elminia_longicauda	Klaas's cuckoo	Chrysococcyx_klaas	FM				Cooperative	Open	Not a Migrant
Cabanis' bunting	Emberiza_cabanisi	Emberiza_cabanisi	Klaas's cuckoo	Chrysococcyx_klaas	B	148		39 known or probable hosts of this species were listed by Fry et al. (1988), and Rowan (1983) listed 16 known biological hosts for southern Africa.	Pair	Open	Not a Migrant
Yellow-bellied eremomela	Eremomela_icteropygialis	Eremomela_icteropygialis	Klaas's cuckoo	Chrysococcyx_klaas	B	66, 148, 246-247	major host species	39 known or probable hosts of this species were listed by Fry et al. (1988), and Rowan (1983) listed 16 known biological hosts for southern Africa.	NA	Open	Not a Migrant
Zanzibar Bishop	Euplectes_nigroventris	Euplectes_nigroventris	Klaas's cuckoo	Chrysococcyx_klaas	FM				Female_only	Enclosed	Not a Migrant
Red Bishop	Euplectes_orix	Euplectes_orix	Klaas's cuckoo	Chrysococcyx_klaas	FM				Female_only	Enclosed	Not a Migrant
Long-tailed Glossy-Starling	Lamprotornis_caudatus	Lamprotornis_caudatus	Klaas's cuckoo	Chrysococcyx_klaas	FM				Cooperative	Open	Not a Migrant
African Pied Wagtail	Motacilla_aguimp	Motacilla_aguimp	Klaas's cuckoo	Chrysococcyx_klaas	FM				Pair	Open	Not a Migrant
Cape Wagtail	Motacilla_capensis	Motacilla_capensis	Klaas's cuckoo	Chrysococcyx_klaas	FM				Pair	Open	Not a Migrant
Dusky alseonax	Muscicapa_adusta	Muscicapa_adusta	Klaas's cuckoo	Chrysococcyx_klaas	B	148		39 known or probable hosts of this species were listed by Fry et al. (1988), and Rowan (1983) listed 16 known biological hosts for southern Africa.	Pair	Open	Not a Migrant
Swamp Flycatcher	Muscicapa_aquatica	Muscicapa_aquatica	Klaas's cuckoo	Chrysococcyx_klaas	FM				Pair	Open	Not a Migrant
Gray tit-flycatcher	Myioparus_plumbeus	Myioparus_plumbeus	Klaas's cuckoo	Chrysococcyx_klaas	B	148		39 known or probable hosts of this species were listed by Fry et al. (1988), and Rowan (1983) listed 16 known biological hosts for southern Africa.	Pair	Open	Not a Migrant
Greater double-collared sunbird	Nectarinia_afra	Nectarinia_afra	Klaas's cuckoo	Chrysococcyx_klaas	B	66, 148, 246-247	major host species	39 known or probable hosts of this species were listed by Fry et al. (1988), and Rowan (1983) listed 16 known biological hosts for southern Africa.	Pair	Closed	Not a Migrant
Amethyst sunbird	Nectarinia_amethystina	Nectarinia_amethystina	Klaas's cuckoo	Chrysococcyx_klaas	B	147		39 known or probable hosts of this species were listed by Fry et al. (1988), and Rowan (1983) listed 16 known biological hosts for southern Africa.	Female_only	Closed	Not a Migrant
Southern Double-collared Sunbird	Nectarinia_chalybea	Nectarinia_chalybea	Klaas's cuckoo	Chrysococcyx_klaas	FM				Pair	Closed	Not a Migrant
Copper sunbird	Nectarinia_cuprea	Nectarinia_cuprea	Klaas's cuckoo	Chrysococcyx_klaas	B	148		39 known or probable hosts of this species were listed by Fry et al. (1988), and Rowan (1983) listed 16 known biological hosts for southern Africa.	Pair	Enclosed	NA
Red-chested Sunbird	Nectarinia_erythrocerca	Nectarinia_erythrocerca	Klaas's cuckoo	Chrysococcyx_klaas	FM				Female_only	Enclosed	NA
Malachite sunbird	Nectarinia_famosa	Nectarinia_famosa	Klaas's cuckoo	Chrysococcyx_klaas	B	148		39 known or probable hosts of this species were listed by Fry et al. (1988), and Rowan (1983) listed 16 known biological hosts for southern Africa.	Pair	Closed	Not a Migrant
Dusky sunbird	Nectarinia_fusca	Nectarinia_fusca	Klaas's cuckoo	Chrysococcyx_klaas	B	148	major host species	39 known or probable hosts of this species were listed by Fry et al. (1988), and Rowan (1983) listed 16 known biological hosts for southern Africa.	Pair	Open	NA
Bronze sunbird	Nectarinia_kilimensis	Nectarinia_kilimensis	Klaas's cuckoo	Chrysococcyx_klaas	B	66, 148, 246-247	major host species	39 known or probable hosts of this species were listed by Fry et al. (1988), and Rowan (1983) listed 16 known biological hosts for southern Africa.	Female_only	Enclosed	Not a Migrant
Mariqua sunbird	Nectarinia_mariquensis	Nectarinia_mariquensis	Klaas's cuckoo	Chrysococcyx_klaas	B	148		39 known or probable hosts of this species were listed by Fry et al. (1988), and Rowan (1983) listed 16 known biological hosts for southern Africa.	Female_only	Closed	Not a Migrant
Olive Sunbird	Nectarinia_olivacea	Nectarinia_olivacea	Klaas's cuckoo	Chrysococcyx_klaas	FM				Female_only	Enclosed	Full Migrant
Beautiful sunbird	Nectarinia_pulchella	Nectarinia_pulchella	Klaas's cuckoo	Chrysococcyx_klaas	B	148		39 known or probable hosts of this species were listed by Fry et al. (1988), and Rowan (1983) listed 16 known biological hosts for southern Africa.	Pair	Enclosed	NA
Green-throated Sunbird	Nectarinia_rubescens	Nectarinia_rubescens	Klaas's cuckoo	Chrysococcyx_klaas	FM				Female_only	Enclosed	Not a Migrant
Scarlet-chested sunbird	Nectarinia_senegalensis	Nectarinia_senegalensis	Klaas's cuckoo	Chrysococcyx_klaas	J	148		39 known or probable hosts of this species were listed by Fry et al. (1988), and Rowan (1983) listed 16 known biological hosts for southern Africa.	Pair	Closed	Not a Migrant
Tacazze Sunbird	Nectarinia_tacazze	Nectarinia_tacazze	Klaas's cuckoo	Chrysococcyx_klaas	FM				Pair	Enclosed	Not a Migrant
White-breasted sunbird	Nectarinia_talatala	Nectarinia_talatala	Klaas's cuckoo	Chrysococcyx_klaas	J	148		39 known or probable hosts of this species were listed by Fry et al. (1988), and Rowan (1983) listed 16 known biological hosts for southern Africa.	Pair	Open	NA
Variable sunbird	Nectarinia_venusta	Nectarinia_venusta	Klaas's cuckoo	Chrysococcyx_klaas	B	148		39 known or probable hosts of this species were listed by Fry et al. (1988), and Rowan (1983) listed 16 known biological hosts for southern Africa.	Pair	Enclosed	NA
Mouse-colored sunbird	Nectarinia_veroxii	Nectarinia_veroxii	Klaas's cuckoo	Chrysococcyx_klaas	B	148		39 known or probable hosts of this species were listed by Fry et al. (1988), and Rowan (1983) listed 16 known biological hosts for southern Africa.	Pair	Enclosed	NA
Green-headed sunbird	Nectarinia_verticalis	Nectarinia_verticalis	Klaas's cuckoo	Chrysococcyx_klaas	B	148		39 known or probable hosts of this species were listed by Fry et al. (1988), and Rowan (1983) listed 16 known biological hosts for southern Africa.	Pair	Enclosed	NA
House Sparrow (introduced)	Passer_domesticus	Passer_domesticus	Klaas's cuckoo	Chrysococcyx_klaas	FM				Cooperative	Closed	Not a Migrant
Northern Grey-headed Sparrow	Passer_griseus	Passer_griseus	Klaas's cuckoo	Chrysococcyx_klaas	FM				Pair	Enclosed	Not a Migrant
Cape Verde Sparrow	Passer_iagoensis	Passer_iagoensis	Klaas's cuckoo	Chrysococcyx_klaas	FM				Pair	Closed	Not a Migrant
Mossie/Cape Sparrow	Passer_melanurus	Passer_melanurus	Klaas's cuckoo	Chrysococcyx_klaas	FM				Pair	Enclosed	Not a Migrant
Kenya Rufous Sparrow	Passer_rufocinctus	Passer_rufocinctus	Klaas's cuckoo	Chrysococcyx_klaas	FM				NA	Enclosed	Not a Migrant
White Nile Rufous Sparrow	Passer_shelleyi	Passer_shelleyi	Klaas's cuckoo	Chrysococcyx_klaas	FM				NA	Enclosed	Not a Migrant
Buff-belled Warbler	Phyllolais_pulchella	Phyllolais_pulchella	Klaas's cuckoo	Chrysococcyx_klaas	FM				NA	Enclosed	Not a Migrant
Chestnut Wattle-eye	Platysteira_castanea	Platysteira_castanea	Klaas's cuckoo	Chrysococcyx_klaas	FM				Cooperative	Open	NA
Black-throated wattle-eye	Platysteira_peltata	Platysteira_peltata	Klaas's cuckoo	Chrysococcyx_klaas	B	148		39 known or probable hosts of this species were listed by Fry et al. (1988), and Rowan (1983) listed 16 known biological hosts for southern Africa.	Cooperative	Enclosed	Full Migrant
White-browed Sparrow-Weaver	Plocepasser_mahali	Plocepasser_mahali	Klaas's cuckoo	Chrysococcyx_klaas	FM				Cooperative	Enclosed	Not a Migrant
Baglafecht Weaver	Ploceus_baglafecht	Ploceus_baglafecht	Klaas's cuckoo	Chrysococcyx_klaas	FM				Pair	Enclosed	Not a Migrant
Village Weaver	Ploceus_cucullatus	Ploceus_cucullatus	Klaas's cuckoo	Chrysococcyx_klaas	FM				Female_only	Closed	Not a Migrant
Lesser Masked Weaver	Ploceus_intermedius	Ploceus_intermedius	Klaas's cuckoo	Chrysococcyx_klaas	FM				Pair	Enclosed	Not a Migrant
Vielliot�s Black Weaver	Ploceus_nigerrimus	Ploceus_nigerrimus	Klaas's cuckoo	Chrysococcyx_klaas	FM				Female_only	Closed	Not a Migrant
Southern Masked Weaver	Ploceus_velatus	Ploceus_velatus	Klaas's cuckoo	Chrysococcyx_klaas	FM				Female_only	Closed	Not a Migrant
Common bulbul	Pycnonotus_barbatus	Pycnonotus_barbatus	Klaas's cuckoo	Chrysococcyx_klaas	B	147		39 known or probable hosts of this species were listed by Fry et al. (1988), and Rowan (1983) listed 16 known biological hosts for southern Africa.	Cooperative	Open	Not a Migrant
Common Stonechat	Saxicola_torquatus	Saxicola_torquatus	Klaas's cuckoo	Chrysococcyx_klaas	FM				Pair	Open	Full Migrant
Stonechat (now Common Stonechat)	Saxicola_torquatus	Saxicola_torquatus	Klaas's cuckoo	Chrysococcyx_klaas	B	147		39 known or probable hosts of this species were listed by Fry et al. (1988), and Rowan (1983) listed 16 known biological hosts for southern Africa.	Pair	Open	Full Migrant
Yellow-eyed canary (now Yellow-fronted canary)	Serinus_mozambicus	Serinus_mozambicus	Klaas's cuckoo	Chrysococcyx_klaas	B	148		39 known or probable hosts of this species were listed by Fry et al. (1988), and Rowan (1983) listed 16 known biological hosts for southern Africa.	Pair	Open	NA
Rufous-vented Warbler	Sylvia_subcaerulea	Sylvia_subcaerulea	Klaas's cuckoo	Chrysococcyx_klaas	FM				NA	NA	Not a Migrant
Cape crombec Long-billed Crombec HBW	Sylvietta_rufescens	Sylvietta_rufescens	Klaas's cuckoo	Chrysococcyx_klaas	B	66, 147, 246-247	major host species	39 known or probable hosts of this species were listed by Fry et al. (1988), and Rowan (1983) listed 16 known biological hosts for southern Africa.	Pair	Enclosed	Not a Migrant
Green crombec	Sylvietta_virens	Sylvietta_virens	Klaas's cuckoo	Chrysococcyx_klaas	B	147		39 known or probable hosts of this species were listed by Fry et al. (1988), and Rowan (1983) listed 16 known biological hosts for southern Africa.	Cooperative	Enclosed	Not a Migrant
Black-headed Paradise Flycatcher	Terpsiphone_rufiventer	Terpsiphone_rufiventer	Klaas's cuckoo	Chrysococcyx_klaas	FM				Pair	Open	Not a Migrant
African paradise flycatcher	Terpsiphone_viridis	Terpsiphone_viridis	Klaas's cuckoo	Chrysococcyx_klaas	B	147		39 known or probable hosts of this species were listed by Fry et al. (1988), and Rowan (1983) listed 16 known biological hosts for southern Africa.	Pair	Open	Full Migrant
Arrow-marked Babbler	Turdoides_jardineii	Turdoides_jardineii	Klaas's cuckoo	Chrysococcyx_klaas	FM				Cooperative	Open	Not a Migrant
Pale White-eye	Zosterops_pallidus	Zosterops_pallidus	Klaas's cuckoo	Chrysococcyx_klaas	FM				Pair	Open	Not a Migrant
Yellow white-eye	Zosterops_senegalensis	Zosterops_senegalensis	Klaas's cuckoo	Chrysococcyx_klaas	B	148		39 known or probable hosts of this species were listed by Fry et al. (1988), and Rowan (1983) listed 16 known biological hosts for southern Africa.	Pair	Open	Not a Migrant
Broad-tailed thornbill (now Inland thornbill)	Acanthiza_apicalis	Acanthiza_apicalis	Shining bronze cuckoo	Chrysococcyx_lucidus	J	49, 231-233		Brooker and Brooker had a list of 82 possible host species, 10 probable host species	NA	Closed	Not a Migrant
Yellow-rumped thornbill	Acanthiza_chrysorrhoa	Acanthiza_chrysorrhoa	Shining bronze cuckoo	Chrysococcyx_lucidus	B	49, 72, 231-233	major host	Brooker and Brooker had a list of 82 possible host species, 10 probable host species	Cooperative	Closed	Not a Migrant
Tasmanian thornbill	Acanthiza_ewingii	Acanthiza_ewingii	Shining bronze cuckoo	Chrysococcyx_lucidus	B	233	smaller numbers of records	Brooker and Brooker had a list of 82 possible host species, 10 probable host species	Pair	Closed	Not a Migrant
Western thornbill	Acanthiza_inornata	Acanthiza_inornata	Shining bronze cuckoo	Chrysococcyx_lucidus	B	49, 72, 231-233		Brooker and Brooker had a list of 82 possible host species, 10 probable host species	Cooperative	Closed	Not a Migrant
Striated thornbill	Acanthiza_lineata	Acanthiza_lineata	Shining bronze cuckoo	Chrysococcyx_lucidus	B	49, 231-233		Brooker and Brooker had a list of 82 possible host species, 10 probable host species	Cooperative	Closed	Not a Migrant
Yellow thornbill	Acanthiza_nana	Acanthiza_nana	Shining bronze cuckoo	Chrysococcyx_lucidus	B	49, 231-233		Brooker and Brooker had a list of 82 possible host species, 10 probable host species	Cooperative	Closed	Not a Migrant
Brown thornbill	Acanthiza_pusilla	Acanthiza_pusilla	Shining bronze cuckoo	Chrysococcyx_lucidus	B	49, 231-233		Brooker and Brooker had a list of 82 possible host species, 10 probable host species	Pair	Closed	Not a Migrant
Buff-rumped thornbill	Acanthiza_reguloides	Acanthiza_reguloides	Shining bronze cuckoo	Chrysococcyx_lucidus	B	49, 231-233		Brooker and Brooker had a list of 82 possible host species, 10 probable host species	Cooperative	Closed	Not a Migrant
Chestnut-rumped Thornbill	Acanthiza_uropygialis	Acanthiza_uropygialis	Shining bronze cuckoo	Chrysococcyx_lucidus	FM				Cooperative	Enclosed	Not a Migrant
Western Spinebill	Acanthorhynchus_superciliosus	Acanthorhynchus_superciliosus	Shining bronze cuckoo	Chrysococcyx_lucidus	FM				Pair	Open	Not a Migrant
Eastern Spinebill	Acanthorhynchus_tenuirostris	Acanthorhynchus_tenuirostris	Shining bronze cuckoo	Chrysococcyx_lucidus	FM				Pair	Open	Not a Migrant
Scrubtit	Acanthornis_magna	Acanthornis_magna	Shining bronze cuckoo	Chrysococcyx_lucidus	FM				Pair	Closed	Not a Migrant
Australian Reed-Warbler	Acrocephalus_australis	Acrocephalus_australis	Shining bronze cuckoo	Chrysococcyx_lucidus	FM				Female_only	Open	Full Migrant
Clamorous Reed-Warbler	Acrocephalus_stentoreus	Acrocephalus_stentoreus	Shining bronze cuckoo	Chrysococcyx_lucidus	FM				Pair	Open	Full Migrant
New Zealand Bellbird	Anthornis_melanura	Anthornis_melanura	Shining bronze cuckoo	Chrysococcyx_lucidus	FM				Pair	Enclosed	Not a Migrant
Black-faced Wood-Swallow	Artamus_cinereus	Artamus_cinereus	Shining bronze cuckoo	Chrysococcyx_lucidus	FM				Cooperative	Open	Full Migrant
Masked Wood-Swallow	Artamus_personatus	Artamus_personatus	Shining bronze cuckoo	Chrysococcyx_lucidus	FM				Pair	Open	Full Migrant
Rufous Calamanthus	Calamanthus_campestris	Calamanthus_campestris	Shining bronze cuckoo	Chrysococcyx_lucidus	FM				Pair	Closed	Not a Migrant
Striated Fieldwren	Calamanthus_fuliginosus	Calamanthus_fuliginosus	Shining bronze cuckoo	Chrysococcyx_lucidus	FM				Pair	Closed	Not a Migrant
European Goldfinch (introduced)	Carduelis_carduelis	Carduelis_carduelis	Shining bronze cuckoo	Chrysococcyx_lucidus	FM				Pair	Open	Full Migrant
Black Honeyeater	Certhionyx_niger	Certhionyx_niger	Shining bronze cuckoo	Chrysococcyx_lucidus	FM				Pair	Open	Full Migrant
Speckled Warbler	Chthonicola_sagittatus	Chthonicola_sagittatus	Shining bronze cuckoo	Chrysococcyx_lucidus	FM				Pair	Closed	Not a Migrant
Golden-headed Cisticola	Cisticola_exilis	Cisticola_exilis	Shining bronze cuckoo	Chrysococcyx_lucidus	FM				Female_only	Enclosed	Not a Migrant
Red-browed Treecreeper	Climacteris_erythrops	Climacteris_erythrops	Shining bronze cuckoo	Chrysococcyx_lucidus	FM				Cooperative	Enclosed	Not a Migrant
Brown Treecreeper	Climacteris_picumnus	Climacteris_picumnus	Shining bronze cuckoo	Chrysococcyx_lucidus	FM				Cooperative	Enclosed	Not a Migrant
Gray Shrike-Thrush	Colluricincla_harmonica	Colluricincla_harmonica	Shining bronze cuckoo	Chrysococcyx_lucidus	FM				Pair	Open	Not a Migrant
Rufous-throated Honeyeater	Conopophila_rufogularis	Conopophila_rufogularis	Shining bronze cuckoo	Chrysococcyx_lucidus	FM				Pair	Open	Not a Migrant
White-throated Treecreeper	Cormobates_leucophaea	Cormobates_leucophaea	Shining bronze cuckoo	Chrysococcyx_lucidus	FM				Pair	Enclosed	Not a Migrant
Varied Sittella	Daphoenositta_chrysoptera	Daphoenositta_chrysoptera	Shining bronze cuckoo	Chrysococcyx_lucidus	FM				Cooperative	Open	Not a Migrant
Mistletoebird	Dicaeum_hirundinaceum	Dicaeum_hirundinaceum	Shining bronze cuckoo	Chrysococcyx_lucidus	FM				Pair	Closed	Not a Migrant
Yellow Robin	Eopsaltria_australis	Eopsaltria_australis	Shining bronze cuckoo	Chrysococcyx_lucidus	FM				Cooperative	Open	Not a Migrant
Grey-breasted Robin	Eopsaltria_griseogularis	Eopsaltria_griseogularis	Shining bronze cuckoo	Chrysococcyx_lucidus	FM				Cooperative	Open	Not a Migrant
White-fronted Chat	Epthianura_albifrons	Epthianura_albifrons	Shining bronze cuckoo	Chrysococcyx_lucidus	FM				Pair	Open	Not a Migrant
Orange Chat	Epthianura_aurifrons	Epthianura_aurifrons	Shining bronze cuckoo	Chrysococcyx_lucidus	FM				Pair	Open	Nomadic
Crimson Chat	Epthianura_tricolor	Epthianura_tricolor	Shining bronze cuckoo	Chrysococcyx_lucidus	FM				Pair	Open	Full Migrant
Chaffinch (introduced)	Fringilla_coelebs	Fringilla_coelebs	Shining bronze cuckoo	Chrysococcyx_lucidus	FM				Pair	Open	Full Migrant
Chatham Islands Gerygone	Gerygone_albofrontata	Gerygone_albofrontata	Shining bronze cuckoo	Chrysococcyx_lucidus	FM				Pair	Enclosed	Not a Migrant
Fan-tailed Gerygone	Gerygone_flavolateralis	Gerygone_flavolateralis	Shining bronze cuckoo	Chrysococcyx_lucidus	FM				Pair	Enclosed	Not a Migrant
Western Gerygone	Gerygone_fusca	Gerygone_fusca	Shining bronze cuckoo	Chrysococcyx_lucidus	FM				Pair	Closed	Full Migrant
Gray gerygone	Gerygone_igata	Gerygone_igata	Shining bronze cuckoo	Chrysococcyx_lucidus	B	233	primary host in New Zealand		Pair	Enclosed	Altitudinal Migrant
Mangrove Gerygone	Gerygone_levigaster	Gerygone_levigaster	Shining bronze cuckoo	Chrysococcyx_lucidus	FM				Pair	Closed	Not a Migrant
Large-billed Gerygone	Gerygone_magnirostris	Gerygone_magnirostris	Shining bronze cuckoo	Chrysococcyx_lucidus	FM				Pair	Closed	Not a Migrant
Norfolk Island Gerygone	Gerygone_modesta	Gerygone_modesta	Shining bronze cuckoo	Chrysococcyx_lucidus	FM				Pair	Enclosed	Not a Migrant
Brown Gerygone	Gerygone_mouki	Gerygone_mouki	Shining bronze cuckoo	Chrysococcyx_lucidus	FM				Cooperative	Closed	Not a Migrant
White-throated Gerygone	Gerygone_olivacea	Gerygone_olivacea	Shining bronze cuckoo	Chrysococcyx_lucidus	FM				Pair	Closed	Not a Migrant
Fairy Gerygone	Gerygone_palpebrosa	Gerygone_palpebrosa	Shining bronze cuckoo	Chrysococcyx_lucidus	FM				Pair	Closed	Not a Migrant
Ashy Robin	Heteromyias_albispecularis	Heteromyias_albispecularis	Shining bronze cuckoo	Chrysococcyx_lucidus	FM				Pair	Open	Not a Migrant
Gray-headed Robin	Heteromyias_albispecularis	Heteromyias_albispecularis	Shining bronze cuckoo	Chrysococcyx_lucidus	FM				Pair	Open	Not a Migrant
Welcome Swallow	Hirundo_neoxena	Hirundo_neoxena	Shining bronze cuckoo	Chrysococcyx_lucidus	FM				Pair	Open	Full Migrant
Tree Martin	Hirundo_nigricans	Hirundo_nigricans	Shining bronze cuckoo	Chrysococcyx_lucidus	FM				NA	Open	Full Migrant
Chestnut-rumped Heathwren	Hylacola_pyrrhopygia	Hylacola_pyrrhopygia	Shining bronze cuckoo	Chrysococcyx_lucidus	FM				Pair	Closed	Not a Migrant
White-shouldered Triller	Lalage_sueurii	Lalage_sueurii	Shining bronze cuckoo	Chrysococcyx_lucidus	FM				Pair	NA	Not a Migrant
White-winged Triller	Lalage_tricolor	Lalage_tricolor	Shining bronze cuckoo	Chrysococcyx_lucidus	FM				Pair	Open	Full Migrant
Yellow-faced Honeyeater	Lichenostomus_chrysops	Lichenostomus_chrysops	Shining bronze cuckoo	Chrysococcyx_lucidus	FM				Pair	Open	Full Migrant
White-eared Honeyeater	Lichenostomus_leucotis	Lichenostomus_leucotis	Shining bronze cuckoo	Chrysococcyx_lucidus	FM				Pair	Open	Not a Migrant
Yellow-tufted Honeyeater	Lichenostomus_melanops	Lichenostomus_melanops	Shining bronze cuckoo	Chrysococcyx_lucidus	FM				Cooperative	Open	Not a Migrant
Yellow-plumed Honeyeater	Lichenostomus_ornatus	Lichenostomus_ornatus	Shining bronze cuckoo	Chrysococcyx_lucidus	FM				Pair	Open	Not a Migrant
White-plumed Honeyeater	Lichenostomus_penicillatus	Lichenostomus_penicillatus	Shining bronze cuckoo	Chrysococcyx_lucidus	FM				Cooperative	Open	Not a Migrant
Brown Honeyeater	Lichmera_indistincta	Lichmera_indistincta	Shining bronze cuckoo	Chrysococcyx_lucidus	FM				Pair	Open	Nomadic
Superb blue fairywren (now Superb fairywren)	Malurus_cyaneus	Malurus_cyaneus	Shining bronze cuckoo	Chrysococcyx_lucidus	B	49, 231-233		Brooker and Brooker had a list of 82 possible host species, 10 probable host species	Cooperative	Closed	Not a Migrant
Red-winged Fairywren	Malurus_elegans	Malurus_elegans	Shining bronze cuckoo	Chrysococcyx_lucidus	FM				Cooperative	Closed	Not a Migrant
Variegated Fairywren	Malurus_lamberti	Malurus_lamberti	Shining bronze cuckoo	Chrysococcyx_lucidus	FM				Cooperative	Closed	Not a Migrant
White-winged Fairywren	Malurus_leucopterus	Malurus_leucopterus	Shining bronze cuckoo	Chrysococcyx_lucidus	FM				Cooperative	Closed	Not a Migrant
Red-backed Fairywren	Malurus_melanocephalus	Malurus_melanocephalus	Shining bronze cuckoo	Chrysococcyx_lucidus	FM				Cooperative	Closed	Not a Migrant
Splendid fairywren	Malurus_splendens	Malurus_splendens	Shining bronze cuckoo	Chrysococcyx_lucidus	B	233	smaller numbers of records	Brooker and Brooker had a list of 82 possible host species, 10 probable host species	Cooperative	Closed	Not a Migrant
Little Grassbird	Megalurus_gramineus	Megalurus_gramineus	Shining bronze cuckoo	Chrysococcyx_lucidus	FM				Pair	Open	Not a Migrant
Hooded Robin	Melanodryas_cucullata	Melanodryas_cucullata	Shining bronze cuckoo	Chrysococcyx_lucidus	FM				Cooperative	Open	Not a Migrant
Dusky Robin	Melanodryas_vittata	Melanodryas_vittata	Shining bronze cuckoo	Chrysococcyx_lucidus	FM				Cooperative	Open	Not a Migrant
Brown-headed Honeyeater	Melithreptus_brevirostris	Melithreptus_brevirostris	Shining bronze cuckoo	Chrysococcyx_lucidus	FM				Cooperative	Open	Not a Migrant
Jacky-Winter	Microeca_fascinans	Microeca_fascinans	Shining bronze cuckoo	Chrysococcyx_lucidus	FM				Cooperative	Open	Not a Migrant
Whitehead	Mohoua_albicilla	Mohoua_albicilla	Shining bronze cuckoo	Chrysococcyx_lucidus	FM				Cooperative	Open	Not a Migrant
Spectacled Flycatcher	Monarcha_trivirgatus	Monarcha_trivirgatus	Shining bronze cuckoo	Chrysococcyx_lucidus	FM				Pair	Open	Full Migrant
Satin Fycatcher	Myiagra_cyanoleuca	Myiagra_cyanoleuca	Shining bronze cuckoo	Chrysococcyx_lucidus	FM				Pair	Open	Full Migrant
Leaden Flycatcher	Myiagra_rubecula	Myiagra_rubecula	Shining bronze cuckoo	Chrysococcyx_lucidus	FM				Pair	Open	Full Migrant
Olive-backed Sunbird	Nectarinia_jugularis	Nectarinia_jugularis	Shining bronze cuckoo	Chrysococcyx_lucidus	FM				Pair	Closed	Not a Migrant
Crimson Finch	Neochmia_phaeton	Neochmia_phaeton	Shining bronze cuckoo	Chrysococcyx_lucidus	FM				Pair	Closed	Not a Migrant
Red-browed Firetail	Neochmia_temporalis	Neochmia_temporalis	Shining bronze cuckoo	Chrysococcyx_lucidus	FM				Pair	Closed	Not a Migrant
Spotted Pardalote	Pardalotus_punctatus	Pardalotus_punctatus	Shining bronze cuckoo	Chrysococcyx_lucidus	FM				Pair	Enclosed	Not a Migrant
Striated Pardalote	Pardalotus_striatus	Pardalotus_striatus	Shining bronze cuckoo	Chrysococcyx_lucidus	FM				Cooperative	Enclosed	Full Migrant
House Sparrow (introduced)	Passer_domesticus	Passer_domesticus	Shining bronze cuckoo	Chrysococcyx_lucidus	FM				Cooperative	Closed	Not a Migrant
New Zealand Robin	Petroica_australis	Petroica_australis	Shining bronze cuckoo	Chrysococcyx_lucidus	FM				Pair	Open	Not a Migrant
Red-capped Robin	Petroica_goodenovii	Petroica_goodenovii	Shining bronze cuckoo	Chrysococcyx_lucidus	FM				Pair	Open	Full Migrant
Tomtit	Petroica_macrocephala	Petroica_macrocephala	Shining bronze cuckoo	Chrysococcyx_lucidus	FM				Pair	Enclosed	Not a Migrant
Scarlet Robin	Petroica_multicolor	Petroica_multicolor	Shining bronze cuckoo	Chrysococcyx_lucidus	FM				Pair	Open	Full Migrant
Flame Robin	Petroica_phoenicea	Petroica_phoenicea	Shining bronze cuckoo	Chrysococcyx_lucidus	FM				Pair	Open	Full Migrant
Pink Robin	Petroica_rodinogaster	Petroica_rodinogaster	Shining bronze cuckoo	Chrysococcyx_lucidus	FM				Pair	Open	Full Migrant
Tawny-crowned Honeyeater	Phylidonyris_melanops	Phylidonyris_melanops	Shining bronze cuckoo	Chrysococcyx_lucidus	FM				Pair	Open	Not a Migrant
White-cheeked Honeyeater	Phylidonyris_niger	Phylidonyris_niger	Shining bronze cuckoo	Chrysococcyx_lucidus	FM				Pair	Open	Not a Migrant
New Holland Honeyeater	Phylidonyris_novaehollandiae	Phylidonyris_novaehollandiae	Shining bronze cuckoo	Chrysococcyx_lucidus	FM				Pair	Open	Not a Migrant
White-browed Robin	Poecilodryas_superciliosa	Poecilodryas_superciliosa	Shining bronze cuckoo	Chrysococcyx_lucidus	FM				Pair	Open	Not a Migrant
Gray Fantail	Rhipidura_fuliginosa	Rhipidura_fuliginosa	Shining bronze cuckoo	Chrysococcyx_lucidus	FM				Pair	Open	Full Migrant
Willie-Wagtail	Rhipidura_leucophrys	Rhipidura_leucophrys	Shining bronze cuckoo	Chrysococcyx_lucidus	FM				Pair	Open	Not a Migrant
Mangrove Fantail / Piwakawaka	Rhipidura_phasiana	Rhipidura_phasiana	Shining bronze cuckoo	Chrysococcyx_lucidus	FM				Pair	Open	Not a Migrant
Rufous Fantail	Rhipidura_rufifrons	Rhipidura_rufifrons	Shining bronze cuckoo	Chrysococcyx_lucidus	FM				Pair	Open	Full Migrant
Yellow-throated Scrubwren	Sericornis_citreogularis	Sericornis_citreogularis	Shining bronze cuckoo	Chrysococcyx_lucidus	FM				Pair	Closed	Not a Migrant
White-browed Scrubwren	Sericornis_frontalis	Sericornis_frontalis	Shining bronze cuckoo	Chrysococcyx_lucidus	FM				Cooperative	Closed	Not a Migrant
Large-billed Scrub-Wren	Sericornis_magnirostra	Sericornis_magnirostra	Shining bronze cuckoo	Chrysococcyx_lucidus	FM				Cooperative	Closed	Not a Migrant
Brown Weebill	Smicrornis_brevirostris	Smicrornis_brevirostris	Shining bronze cuckoo	Chrysococcyx_lucidus	FM				Cooperative	Closed	Not a Migrant
Southern Emuwren	Stipiturus_malachurus	Stipiturus_malachurus	Shining bronze cuckoo	Chrysococcyx_lucidus	FM				Cooperative	Closed	Not a Migrant
Zebra Finch	Taeniopygia_guttata	Taeniopygia_guttata	Shining bronze cuckoo	Chrysococcyx_lucidus	FM				Pair	Closed	Not a Migrant
Eurasian Blackbird (introduced)	Turdus_merula	Turdus_merula	Shining bronze cuckoo	Chrysococcyx_lucidus	FM				Pair	Open	Full Migrant
Silvereye	Zosterops_lateralis	Zosterops_lateralis	Shining bronze cuckoo	Chrysococcyx_lucidus	FM				Pair	Open	Full Migrant
Gould's sunbird	Aethopyga_gouldiae	Aethopyga_gouldiae	Asian emerald cuckoo	Chrysococcyx_maculatus	B	240	only a single record		Pair	Enclosed	Not a Migrant
Crimson sunbird	Aethopyga_siparaja	Aethopyga_siparaja	Asian emerald cuckoo	Chrysococcyx_maculatus	B	42, 239-240	primary host species (although here book calls it "scarlet" not "crimson", p.240)		Pair	Enclosed	Not a Migrant
Little spider hunter	Arachnothera_longirostra	Arachnothera_longirostra	Asian emerald cuckoo	Chrysococcyx_maculatus	B	42, 239-240	primary host species		NA	Closed	Not a Migrant
Brown Bush-Warbler	Bradypterus_luteoventris	Bradypterus_luteoventris	Asian emerald cuckoo	Chrysococcyx_maculatus	FM				Pair	Enclosed	Altitudinal Migrant
Brownish-flanked Bush-Warbler	Cettia_fortipes	Cettia_fortipes	Asian emerald cuckoo	Chrysococcyx_maculatus	FM				Pair	Enclosed	Altitudinal Migrant
Zitting cisticola	Cisticola_juncidis	Cisticola_juncidis	Asian emerald cuckoo	Chrysococcyx_maculatus	B	42, 239-240			Female_only	Closed	Not a Migrant
Common Tailorbird	Orthotomus_sutorius	Orthotomus_sutorius	Asian emerald cuckoo	Chrysococcyx_maculatus	FM				Pair	Open	Not a Migrant
Blyth's Leaf Warbler	Phylloscopus_reguloides	Phylloscopus_reguloides	Asian emerald cuckoo	Chrysococcyx_maculatus	FM				Pair	Enclosed	Altitudinal Migrant
Buff-throated Warbler	Phylloscopus_subaffinis	Phylloscopus_subaffinis	Asian emerald cuckoo	Chrysococcyx_maculatus	FM				Pair	Enclosed	Altitudinal Migrant
Chestnut-crowned Warbler	Seicercus_castaniceps	Seicercus_castaniceps	Asian emerald cuckoo	Chrysococcyx_maculatus	FM				Pair	Enclosed	Altitudinal Migrant
Bianchi�s Warbler	Seicercus_valentini	Seicercus_valentini	Asian emerald cuckoo	Chrysococcyx_maculatus	FM				NA	NA	Full Migrant
Grey-throated Babbler	Stachyris_nigriceps	Stachyris_nigriceps	Asian emerald cuckoo	Chrysococcyx_maculatus	FM				Pair	Enclosed	Not a Migrant
Rufous-capped Babbler	Stachyris_ruficeps	Stachyris_ruficeps	Asian emerald cuckoo	Chrysococcyx_maculatus	FM				Pair	Enclosed	Not a Migrant
Grey-bellied Tesia	Tesia_cyaniventer	Tesia_cyaniventer	Asian emerald cuckoo	Chrysococcyx_maculatus	FM				Pair	Enclosed	Altitudinal Migrant
Large-billed warbler/gerygone	Gerygone_magnirostris	Gerygone_magnirostris	Little bronze cuckoo	Chrysococcyx_minutillus	B	49, 224-228	major host in northern Australia, listed in table 13 on p.49 as "Gould's and Little Bronze Cuckoos"	Possible other gerygone hosts alluded to on p.228	Pair	Closed	Not a Migrant
White-throated gerygone	Gerygone_olivacea	Gerygone_olivacea	Little bronze cuckoo	Chrysococcyx_minutillus	B	228	probable host	Possible other gerygone hosts alluded to on p.231	Pair	Closed	Not a Migrant
Fairy warbler/gerygone	Gerygone_palpebrosa	Gerygone_palpebrosa	Little bronze cuckoo	Chrysococcyx_minutillus	B	49, 224-228	major host in northern Australia, listed in table 13 on p.49 as "Gould's and Little Bronze Cuckoos"	Possible other gerygone hosts alluded to on p.229	Pair	Closed	Not a Migrant
Golden-bellied gerygone	Gerygone_sulphurea	Gerygone_sulphurea	Little bronze cuckoo	Chrysococcyx_minutillus	B	228	probably chief hosts in the Moluccas, also host on Java	Possible other gerygone hosts alluded to on p.232	Pair	Enclosed	Not a Migrant
Lovely Fairywren	Malurus_amabilis	Malurus_amabilis	Little bronze cuckoo	Chrysococcyx_minutillus	FM				Cooperative	Closed	Not a Migrant
Red-backed Fairywren	Malurus_melanocephalus	Malurus_melanocephalus	Little bronze cuckoo	Chrysococcyx_minutillus	FM				Cooperative	Closed	Not a Migrant
Double-barred Finch	Taeniopygia_bichenovii	Taeniopygia_bichenovii	Little bronze cuckoo	Chrysococcyx_minutillus	FM				Pair	Closed	Not a Migrant
Zebra Finch	Taeniopygia_guttata	Taeniopygia_guttata	Little bronze cuckoo	Chrysococcyx_minutillus	FM				Pair	Closed	Not a Migrant
Inland Thornbill	Acanthiza_apicalis	Acanthiza_apicalis	Black-eared cuckoo	Chrysococcyx_osculans	FM				NA	Closed	Not a Migrant
Yellow-rumped Thornbill	Acanthiza_chrysorrhoa	Acanthiza_chrysorrhoa	Black-eared cuckoo	Chrysococcyx_osculans	FM				Cooperative	Closed	Not a Migrant
Slender-billed Thornbill	Acanthiza_iredalei	Acanthiza_iredalei	Black-eared cuckoo	Chrysococcyx_osculans	FM				Cooperative	Closed	Not a Migrant
Buff-rumped Thornbill	Acanthiza_reguloides	Acanthiza_reguloides	Black-eared cuckoo	Chrysococcyx_osculans	FM				Cooperative	Closed	Not a Migrant
Chestnut-rumped Thornbill	Acanthiza_uropygialis	Acanthiza_uropygialis	Black-eared cuckoo	Chrysococcyx_osculans	FM				Cooperative	Enclosed	Not a Migrant
Striated Grasswren	Amytornis_striatus	Amytornis_striatus	Black-eared cuckoo	Chrysococcyx_osculans	FM				Cooperative	Closed	Not a Migrant
Southern Whiteface	Aphelocephala_leucopsis	Aphelocephala_leucopsis	Black-eared cuckoo	Chrysococcyx_osculans	FM				Cooperative	Closed	Not a Migrant
White-breasted Woodswallow	Artamus_leucorynchus	Artamus_leucorynchus	Black-eared cuckoo	Chrysococcyx_osculans	FM				Cooperative	Open	Full Migrant
Rufous Calamanthus	Calamanthus_campestris	Calamanthus_campestris	Black-eared cuckoo	Chrysococcyx_osculans	FM				Pair	Closed	Not a Migrant
Striated Fieldwren	Calamanthus_fuliginosus	Calamanthus_fuliginosus	Black-eared cuckoo	Chrysococcyx_osculans	FM				Pair	Closed	Not a Migrant
Speckled warbler	Chthonicola_sagittatus	Chthonicola_sagittatus	Black-eared cuckoo	Chrysococcyx_osculans	B	48, 243-244	more records of parasitism	Brooker & Brooker (1989b) listed 23 host species� but only these two are "regarded by Brooker and Brooker as biological hosts of black-eared cuckoos."	Pair	Closed	Not a Migrant
Rufous Songlark	Cincloramphus_mathewsi	Cincloramphus_mathewsi	Black-eared cuckoo	Chrysococcyx_osculans	FM				Pair	Open	Full Migrant
Eastern Yellow Robin	Eopsaltria_australis	Eopsaltria_australis	Black-eared cuckoo	Chrysococcyx_osculans	FM				Cooperative	Open	Not a Migrant
Shy Heathwren	Hylacola_cauta	Hylacola_cauta	Black-eared cuckoo	Chrysococcyx_osculans	FM				Pair	Closed	Not a Migrant
Chestnut-rumped Heathwren	Hylacola_pyrrhopygia	Hylacola_pyrrhopygia	Black-eared cuckoo	Chrysococcyx_osculans	FM				Pair	Closed	Not a Migrant
Superb Fairywren	Malurus_cyaneus	Malurus_cyaneus	Black-eared cuckoo	Chrysococcyx_osculans	FM				Cooperative	Closed	Not a Migrant
Variegated Fairywren	Malurus_lamberti	Malurus_lamberti	Black-eared cuckoo	Chrysococcyx_osculans	FM				Cooperative	Closed	Not a Migrant
White-winged Fairywren	Malurus_leucopterus	Malurus_leucopterus	Black-eared cuckoo	Chrysococcyx_osculans	FM				Cooperative	Closed	Not a Migrant
Brown-headed Honeyeater	Melithreptus_brevirostris	Melithreptus_brevirostris	Black-eared cuckoo	Chrysococcyx_osculans	FM				Cooperative	Open	Not a Migrant
Red-capped Robin	Petroica_goodenovii	Petroica_goodenovii	Black-eared cuckoo	Chrysococcyx_osculans	FM				Pair	Open	Full Migrant
White-browed Robin	Poecilodryas_superciliosa	Poecilodryas_superciliosa	Black-eared cuckoo	Chrysococcyx_osculans	FM				Pair	Open	Not a Migrant
White-browed Babbler	Pomatostomus_superciliosus	Pomatostomus_superciliosus	Black-eared cuckoo	Chrysococcyx_osculans	FM				Cooperative	Closed	Not a Migrant
Redthroat	Pyrrholaemus_brunneus	Pyrrholaemus_brunneus	Black-eared cuckoo	Chrysococcyx_osculans	B	48, 243-244	most important host	Brooker & Brooker (1989b) listed 23 host species� but only these two are "regarded by Brooker and Brooker as biological hosts of black-eared cuckoos."	Pair	Closed	Not a Migrant
Yellow-throated Scrubwren	Sericornis_citreogularis	Sericornis_citreogularis	Black-eared cuckoo	Chrysococcyx_osculans	FM				Pair	Closed	Not a Migrant
White-browed Scrubwren	Sericornis_frontalis	Sericornis_frontalis	Black-eared cuckoo	Chrysococcyx_osculans	FM				Cooperative	Closed	Not a Migrant
Mangrove Gerygone	Gerygone_levigaster	Gerygone_levigaster	Gould's bronze cuckoo	Chrysococcyx_russatus	FM				Pair	Closed	Not a Migrant
Large-billed Gerygone	Gerygone_magnirostris	Gerygone_magnirostris	Gould's bronze cuckoo	Chrysococcyx_russatus	FM				Pair	Closed	Not a Migrant
Brown Gerygone	Gerygone_mouki	Gerygone_mouki	Gould's bronze cuckoo	Chrysococcyx_russatus	FM				Cooperative	Closed	Not a Migrant
White-throated Gerygone	Gerygone_olivacea	Gerygone_olivacea	Gould's bronze cuckoo	Chrysococcyx_russatus	FM				Pair	Closed	Not a Migrant
Fairy Gerygone	Gerygone_palpebrosa	Gerygone_palpebrosa	Gould's bronze cuckoo	Chrysococcyx_russatus	FM				Pair	Closed	Not a Migrant
Grey-headed Robin	Heteromyias_albispecularis	Heteromyias_albispecularis	Gould's bronze cuckoo	Chrysococcyx_russatus	FM				Pair	Open	Not a Migrant
Mangrove Honeyeater	Lichenostomus_fasciogularis	Lichenostomus_fasciogularis	Gould's bronze cuckoo	Chrysococcyx_russatus	FM				Pair	Open	Not a Migrant
Yellow Honeyeater	Lichenostomus_flavus	Lichenostomus_flavus	Gould's bronze cuckoo	Chrysococcyx_russatus	FM				Cooperative	Open	Not a Migrant
Red-backed Fairywren	Malurus_melanocephalus	Malurus_melanocephalus	Gould's bronze cuckoo	Chrysococcyx_russatus	FM				Cooperative	Closed	Not a Migrant
Lewin�s Honeyeater	Meliphaga_lewinii	Meliphaga_lewinii	Gould's bronze cuckoo	Chrysococcyx_russatus	FM				Pair	Open	Not a Migrant
Spectacled Monarch	Monarcha_trivirgatus	Monarcha_trivirgatus	Gould's bronze cuckoo	Chrysococcyx_russatus	FM				Pair	Open	Full Migrant
Red-throated Honeyeater	Myzomela_eques	Myzomela_eques	Gould's bronze cuckoo	Chrysococcyx_russatus	FM				Pair	Open	Nomadic
Olive-backed Sunbird	Nectarinia_jugularis	Nectarinia_jugularis	Gould's bronze cuckoo	Chrysococcyx_russatus	FM				Pair	Closed	Not a Migrant
Bar-breasted Honeyeater	Ramsayornis_fasciatus	Ramsayornis_fasciatus	Gould's bronze cuckoo	Chrysococcyx_russatus	FM				Pair	Closed	Nomadic
Brown-backed Honeyeater	Ramsayornis_modestus	Ramsayornis_modestus	Gould's bronze cuckoo	Chrysococcyx_russatus	FM				Pair	Closed	Full Migrant
Northern Fantail	Rhipidura_rufiventris	Rhipidura_rufiventris	Gould's bronze cuckoo	Chrysococcyx_russatus	FM				Pair	Open	Not a Migrant
Double-barred Finch	Taeniopygia_bichenovii	Taeniopygia_bichenovii	Gould's bronze cuckoo	Chrysococcyx_russatus	FM				Pair	Closed	Not a Migrant
Zebra Finch	Taeniopygia_guttata	Taeniopygia_guttata	Gould's bronze cuckoo	Chrysococcyx_russatus	FM				Pair	Closed	Not a Migrant
Macleary�s Honeyeater	Xanthotis_macleayanus	Xanthotis_macleayanus	Gould's bronze cuckoo	Chrysococcyx_russatus	FM				Pair	Open	Not a Migrant
Crimson ("yellow-backed") sunbird	Aethopyga_siparaja	Aethopyga_siparaja	Violet cuckoo	Chrysococcyx_xanthorhynchus	B	241-242		Possible other host species listed in Baker (1942)	Pair	Enclosed	Not a Migrant
Nepal Fulvetta	Alcippe_nipalensis	Alcippe_nipalensis	Violet cuckoo	Chrysococcyx_xanthorhynchus	FM				Pair	Open	Not a Migrant
Plain-throated Sunbird	Anthreptes_malacensis	Anthreptes_malacensis	Violet cuckoo	Chrysococcyx_xanthorhynchus	FM				Pair	Enclosed	Not a Migrant
Little spider hunter	Arachnothera_longirostra	Arachnothera_longirostra	Violet cuckoo	Chrysococcyx_xanthorhynchus	B	42, 241-242		Possible other host species listed in Baker (1942)	NA	Closed	Not a Migrant
Zitting Cisticola	Cisticola_juncidis	Cisticola_juncidis	Violet cuckoo	Chrysococcyx_xanthorhynchus	FM				Female_only	Closed	Not a Migrant
Thick-billed Flowerpecker	Dicaeum_agile	Dicaeum_agile	Violet cuckoo	Chrysococcyx_xanthorhynchus	FM				Pair	Enclosed	Not a Migrant
Abbott's Babbler	Malacocincla_abbotti	Malacocincla_abbotti	Violet cuckoo	Chrysococcyx_xanthorhynchus	FM				Pair	Open	Not a Migrant
Eyebrowed Wren-Babbler	Napothera_epilepidota	Napothera_epilepidota	Violet cuckoo	Chrysococcyx_xanthorhynchus	FM				Pair	Enclosed	Not a Migrant
Purple Sunbird	Nectarinia_asiatica	Nectarinia_asiatica	Violet cuckoo	Chrysococcyx_xanthorhynchus	FM				Pair	Closed	Not a Migrant
Olive-backed Sunbird	Nectarinia_jugularis	Nectarinia_jugularis	Violet cuckoo	Chrysococcyx_xanthorhynchus	FM				Pair	Closed	Not a Migrant
Common Tailorbird	Orthotomus_sutorius	Orthotomus_sutorius	Violet cuckoo	Chrysococcyx_xanthorhynchus	FM				Pair	Open	Not a Migrant
Gray-hooded Warbler	Phylloscopus_xanthoschistos	Phylloscopus_xanthoschistos	Violet cuckoo	Chrysococcyx_xanthorhynchus	FM				NA	Enclosed	Not a Migrant
Yellow-bellied Prinia	Prinia_flaviventris	Prinia_flaviventris	Violet cuckoo	Chrysococcyx_xanthorhynchus	FM				Pair	Enclosed	Not a Migrant
Rusty-fronted barwing	Actinodura_egertoni	Actinodura_egertoni	Chestnut-winged cuckoo	Clamator_coromandus	B	41, 152-153			NA	Open	Not a Migrant
Oriental Magpie-Robin	Copsychus_saularis	Copsychus_saularis	Chestnut-winged cuckoo	Clamator_coromandus	FM				Pair	Closed	Not a Migrant
Fork-tailed Drongo	Dicrurus_adsimilis	Dicrurus_adsimilis	Chestnut-winged cuckoo	Clamator_coromandus	FM				NA	Open	Not a Migrant
Slaty-backed Forktail	Enicurus_schistaceus	Enicurus_schistaceus	Chestnut-winged cuckoo	Clamator_coromandus	FM				Pair	Enclosed	Not a Migrant
Gray-sided laughingthrush	Garrulax_caerulatus	Garrulax_caerulatus	Chestnut-winged cuckoo	Clamator_coromandus	B	41, 152-153			Pair	Open	Not a Migrant
Melodious Laughingthrush/Hwamei	Garrulax_canorus	Garrulax_canorus	Chestnut-winged cuckoo	Clamator_coromandus	FM				Pair	Open	Not a Migrant
Moustached Laughingthrush	Garrulax_cineraceus	Garrulax_cineraceus	Chestnut-winged cuckoo	Clamator_coromandus	FM				Pair	Open	Not a Migrant
Wynaad Laughingthrush	Garrulax_delesserti	Garrulax_delesserti	Chestnut-winged cuckoo	Clamator_coromandus	FM				Pair	NA	Not a Migrant
Chestnut-crowned laughingthrush	Garrulax_erythrocephalus	Garrulax_erythrocephalus	Chestnut-winged cuckoo	Clamator_coromandus	B	41, 152-153			Pair	Open	Not a Migrant
Rufous-vented laughingthrush	Garrulax_gularis	Garrulax_gularis	Chestnut-winged cuckoo	Clamator_coromandus	B	41, 152-153			Pair	Open	Not a Migrant
White-crested laughingthrush	Garrulax_leucolophus	Garrulax_leucolophus	Chestnut-winged cuckoo	Clamator_coromandus	B	41, 152-153			Pair	Open	Not a Migrant
Spot-breasted Laughingthrush	Garrulax_merulinus	Garrulax_merulinus	Chestnut-winged cuckoo	Clamator_coromandus	FM				Pair	Open	Not a Migrant
Lesser necklaced laughingthrush	Garrulax_monileger	Garrulax_monileger	Chestnut-winged cuckoo	Clamator_coromandus	B	41, 152-153			Pair	Open	Not a Migrant
Greater necklaced laughingthrush	Garrulax_pectoralis	Garrulax_pectoralis	Chestnut-winged cuckoo	Clamator_coromandus	B	41, 152-153			Pair	Open	Not a Migrant
Masked Laughingthrush	Garrulax_perspicillatus	Garrulax_perspicillatus	Chestnut-winged cuckoo	Clamator_coromandus	FM				Pair	Open	Not a Migrant
Rufous-necked laughingthrush	Garrulax_ruficollis	Garrulax_ruficollis	Chestnut-winged cuckoo	Clamator_coromandus	B	41, 152-153			Pair	Open	Not a Migrant
Rufous-chinned laughingthrush	Garrulax_rufogularis	Garrulax_rufogularis	Chestnut-winged cuckoo	Clamator_coromandus	B	41, 152-153			Pair	Open	Not a Migrant
Blue-winged laughingthrush	Garrulax_squamatus	Garrulax_squamatus	Chestnut-winged cuckoo	Clamator_coromandus	B	41, 152-153			Pair	Open	Not a Migrant
Striated laughingthrush	Garrulax_striatus	Garrulax_striatus	Chestnut-winged cuckoo	Clamator_coromandus	B	41, 152-153			Pair	Open	Not a Migrant
Long-tailed Shrike	Lanius_schach	Lanius_schach	Chestnut-winged cuckoo	Clamator_coromandus	FM				Pair	Open	Full Migrant
Red-faced liocichla	Liocichla_phoenicea	Liocichla_phoenicea	Chestnut-winged cuckoo	Clamator_coromandus	B	41, 152-153			NA	Open	Not a Migrant
Blue Whistling-Thrush	Myophonus_caeruleus	Myophonus_caeruleus	Chestnut-winged cuckoo	Clamator_coromandus	FM				Pair	Open	Altitudinal Migrant
Common Magpie (introduced)	Pica_pica	Pica_pica	Chestnut-winged cuckoo	Clamator_coromandus	FM				Pair	Closed	Not a Migrant
Spot-breasted Scimitar-Babbler	Pomatorhinus_erythrogenys	Pomatorhinus_erythrogenys	Chestnut-winged cuckoo	Clamator_coromandus	FM				Pair	Enclosed	Not a Migrant
Black-breasted Thrush	Turdus_dissimilis	Turdus_dissimilis	Chestnut-winged cuckoo	Clamator_coromandus	FM				Pair	Open	Altitudinal Migrant
Orange-headed Thrush	Zoothera_citrina	Zoothera_citrina	Chestnut-winged cuckoo	Clamator_coromandus	FM				Pair	Open	Full Migrant
Indian myna (Common myna)	Acridotheres_tristis	Acridotheres_tristis	Great spotted cuckoo	Clamator_glandarius	B	147, 154-155			Pair	Open	Not a Migrant
European Roller	Coracias_garrulus	Coracias_garrulus	Great spotted cuckoo	Clamator_glandarius	FM				Pair	Open	Full Migrant
White-necked Raven	Corvus_albicollis	Corvus_albicollis	Great spotted cuckoo	Clamator_glandarius	FM				Pair	Open	Not a Migrant
Pied crow	Corvus_albus	Corvus_albus	Great spotted cuckoo	Clamator_glandarius	B	65, 70, 147, 154-155	major host species in southern Africa		Pair	Open	Not a Migrant
Cape rook (now Cape crow)	Corvus_capensis	Corvus_capensis	Great spotted cuckoo	Clamator_glandarius	B	65, 147, 154-155	major host species in southern Africa		Pair	Open	Not a Migrant
Common raven	Corvus_corax	Corvus_corax	Great spotted cuckoo	Clamator_glandarius	B	147, 154-155			Pair	Open	Not a Migrant
Carrion crow	Corvus_corone	Corvus_corone	Great spotted cuckoo	Clamator_glandarius	B	70, 78, 98			Cooperative	Open	Full Migrant
Eurasian jackdaw	Corvus_monedula	Corvus_monedula	Great spotted cuckoo	Clamator_glandarius	B	70			Pair	Open	Not a Migrant
Fan-tailed raven	Corvus_rhipidurus	Corvus_rhipidurus	Great spotted cuckoo	Clamator_glandarius	B	65, 147, 154-155	major host species		Pair	Open	Not a Migrant
Brown-necked raven	Corvus_ruficollis	Corvus_ruficollis	Great spotted cuckoo	Clamator_glandarius	B	147, 154-155			Pair	Open	Not a Migrant
House Crow	Corvus_splendens	Corvus_splendens	Great spotted cuckoo	Clamator_glandarius	FM				Pair	Open	Not a Migrant
Azure-winged magpie	Cyanopica_cyanus	Cyanopica_cyanus	Great spotted cuckoo	Clamator_glandarius	B	155	secondary host in Iberia		Cooperative	Open	Not a Migrant
Common kestrel	Falco_tinnunculus	Falco_tinnunculus	Great spotted cuckoo	Clamator_glandarius	B	155	"a single curious record involving the parasitism of a common kestrel that was using an abandoned magpie nest"		Pair	Open	Full Migrant
Eurasian jay	Garrulus_glandarius	Garrulus_glandarius	Great spotted cuckoo	Clamator_glandarius	B	155	secondary host in Iberia		Pair	Open	Not a Migrant
Ground Woodpecker	Geocolaptes_olivaceus	Geocolaptes_olivaceus	Great spotted cuckoo	Clamator_glandarius	FM				Cooperative	Enclosed	Not a Migrant
Burchell's starling (now Burchell's glossy-starling)	Lamprotornis_australis	Lamprotornis_australis	Great spotted cuckoo	Clamator_glandarius	B	147, 154-155			Pair	Open	Not a Migrant
Greater blue-eared starling (now Greater blue-eared glossy-starling)	Lamprotornis_chalybaeus	Lamprotornis_chalybaeus	Great spotted cuckoo	Clamator_glandarius	B	147, 154-155			Pair	Enclosed	Not a Migrant
Hildebrandt's starling	Lamprotornis_hildebrandti	Lamprotornis_hildebrandti	Great spotted cuckoo	Clamator_glandarius	B	147, 154-155			Pair	Enclosed	Not a Migrant
Long-tailed starling (now Meves's glossy-starling)	Lamprotornis_mevesii	Lamprotornis_mevesii	Great spotted cuckoo	Clamator_glandarius	B	147, 154-155			Cooperative	Open	Not a Migrant
Red-winged glossy starling (now Red-shouldered glossy-starling)	Lamprotornis_nitens	Lamprotornis_nitens	Great spotted cuckoo	Clamator_glandarius	B	65, 147, 154-155			Cooperative	Open	Not a Migrant
Purple Glossy-Starling	Lamprotornis_purpureus	Lamprotornis_purpureus	Great spotted cuckoo	Clamator_glandarius	FM				Pair	Enclosed	Not a Migrant
Ruppell's glossy starling (now Rueppell's glossy-starling)	Lamprotornis_purpuroptera	Lamprotornis_purpuroptera	Great spotted cuckoo	Clamator_glandarius	B	147, 154-155			Cooperative	Enclosed	Not a Migrant
Splendid starling (now Splendid glossy-starling)	Lamprotornis_splendidus	Lamprotornis_splendidus	Great spotted cuckoo	Clamator_glandarius	B	147, 154-155			Pair	Enclosed	Full Migrant
Superb Starling. Lamprotornis superbus	Lamprotornis_superbus	Lamprotornis_superbus	Great spotted cuckoo	Clamator_glandarius	FM				Cooperative	Enclosed	Not a Migrant
Red-winged starling	Onychognathus_morio	Onychognathus_morio	Great spotted cuckoo	Clamator_glandarius	B	147, 154-155			Pair	Open	Not a Migrant
Pale-winged starling	Onychognathus_nabouroup	Onychognathus_nabouroup	Great spotted cuckoo	Clamator_glandarius	B	147, 154-155			Pair	Open	Not a Migrant
Black-billed magpie	Pica_hudsonia	Pica_hudsonia	Great spotted cuckoo	Clamator_glandarius	J	65, 70, 78, 98, 147, 154-155	major host species, primary host in northwestern Africa, primary host in Iberia		Pair	Enclosed	Not a Migrant
Common Magpie	Pica_pica	Pica_pica	Great spotted cuckoo	Clamator_glandarius	FM				Pair	Closed	Not a Migrant
Piapiac	Ptilostomus_afer	Ptilostomus_afer	Great spotted cuckoo	Clamator_glandarius	FM				Cooperative	Open	Not a Migrant
Alpine Chough	Pyrrhocorax_graculus	Pyrrhocorax_graculus	Great spotted cuckoo	Clamator_glandarius	FM				Pair	Open	Not a Migrant
Red-billed chough	Pyrrhocorax_pyrrhocorax	Pyrrhocorax_pyrrhocorax	Great spotted cuckoo	Clamator_glandarius	B	70			Pair	Open	Not a Migrant
White-crowned starling	Spreo_albicapillus	Spreo_albicapillus	Great spotted cuckoo	Clamator_glandarius	B	147, 154-155			Pair	Enclosed	NA
Pied starling	Spreo_bicolor	Spreo_bicolor	Great spotted cuckoo	Clamator_glandarius	J	65, 147, 154-155	major host species in southern Africa		Cooperative	Enclosed	NA
African Hoopoe	Upupa_epops	Upupa_epops	Great spotted cuckoo	Clamator_glandarius	FM				Cooperative	Open	Full Migrant
Rusty-fronted Barwing	Actinodura_egertoni	Actinodura_egertoni	Pied cuckoo	Clamator_jacobinus	FM				NA	Open	Not a Migrant
Common Iora	Aegithina_tiphia	Aegithina_tiphia	Pied cuckoo	Clamator_jacobinus	FM				Pair	Open	Not a Migrant
Nepal Fulvetta	Alcippe_nipalensis	Alcippe_nipalensis	Pied cuckoo	Clamator_jacobinus	FM				Pair	Open	Not a Migrant
Sombre greenbul	Andropadus_importunus	Andropadus_importunus	Pied cuckoo	Clamator_jacobinus	B	65, 143-147	major host species		Pair	Open	Not a Migrant
Chinese babax	Babax_lanceolatus	Babax_lanceolatus	Pied cuckoo	Clamator_jacobinus	B	41			NA	Open	Not a Migrant
Red-shouldered Cuckoo-Shrike	Campephaga_phoenicea	Campephaga_phoenicea	Pied cuckoo	Clamator_jacobinus	FM				Pair	Open	Full Migrant
Black Coucal	Centropus_grillii	Centropus_grillii	Pied cuckoo	Clamator_jacobinus	FM				Male_only	Open	Not a Migrant
White-tailed Robin	Cinclidium_leucurum	Cinclidium_leucurum	Pied cuckoo	Clamator_jacobinus	FM				NA	Enclosed	Not a Migrant
Speckled Mousebird	Colius_striatus	Colius_striatus	Pied cuckoo	Clamator_jacobinus	FM				Cooperative	Open	Not a Migrant
Oriental Magpie-Robin	Copsychus_saularis	Copsychus_saularis	Pied cuckoo	Clamator_jacobinus	FM				Pair	Closed	Not a Migrant
Fork-tailed Drongo	Dicrurus_adsimilis	Dicrurus_adsimilis	Pied cuckoo	Clamator_jacobinus	FM				NA	Open	Not a Migrant
African Golden-breasted Bunting	Emberiza_flaviventris	Emberiza_flaviventris	Pied cuckoo	Clamator_jacobinus	FM				Pair	Open	Not a Migrant
Spotted forktail	Enicurus_maculatus	Enicurus_maculatus	Pied cuckoo	Clamator_jacobinus	B	41			Pair	Enclosed	Not a Migrant
Brown-capped laughingthrush	Garrulax_austeni	Garrulax_austeni	Pied cuckoo	Clamator_jacobinus	B	41			Pair	Open	Not a Migrant
Gray-sided laughingthrush	Garrulax_caerulatus	Garrulax_caerulatus	Pied cuckoo	Clamator_jacobinus	B	41			Pair	Open	Not a Migrant
Wynaad Laughingthrush	Garrulax_delesserti	Garrulax_delesserti	Pied cuckoo	Clamator_jacobinus	FM				Pair	NA	Not a Migrant
Chestnut-crowned laughingthrush	Garrulax_erythrocephalus	Garrulax_erythrocephalus	Pied cuckoo	Clamator_jacobinus	B	41			Pair	Open	Not a Migrant
Rufous-vented laughingthrush	Garrulax_gularis	Garrulax_gularis	Pied cuckoo	Clamator_jacobinus	J	41			Pair	Open	Not a Migrant
White-crested Laughingthrush	Garrulax_leucolophus	Garrulax_leucolophus	Pied cuckoo	Clamator_jacobinus	FM				Pair	Open	Not a Migrant
Streaked laughingthrush	Garrulax_lineatus	Garrulax_lineatus	Pied cuckoo	Clamator_jacobinus	B	41			Pair	Open	Not a Migrant
Spot-breasted laughingthrush	Garrulax_merulinus	Garrulax_merulinus	Pied cuckoo	Clamator_jacobinus	B	41			Pair	Open	Not a Migrant
Lesser necklaced laughingthrush	Garrulax_monileger	Garrulax_monileger	Pied cuckoo	Clamator_jacobinus	B	41			Pair	Open	Not a Migrant
Greater necklaced laughingthrush	Garrulax_pectoralis	Garrulax_pectoralis	Pied cuckoo	Clamator_jacobinus	B	41			Pair	Open	Not a Migrant
Rufous-necked laughingthrush	Garrulax_ruficollis	Garrulax_ruficollis	Pied cuckoo	Clamator_jacobinus	B	41			Pair	Open	Not a Migrant
Blue-winged Laughingthrush	Garrulax_squamatus	Garrulax_squamatus	Pied cuckoo	Clamator_jacobinus	FM				Pair	Open	Not a Migrant
Striated laughingthrush	Garrulax_striatus	Garrulax_striatus	Pied cuckoo	Clamator_jacobinus	B	41			Pair	Open	Not a Migrant
Brown-hooded Kingfisher	Halcyon_albiventris	Halcyon_albiventris	Pied cuckoo	Clamator_jacobinus	FM				Pair	Enclosed	Not a Migrant
Chestnut-bellied starling	Lamprotornis_pulcher	Lamprotornis_pulcher	Pied cuckoo	Clamator_jacobinus	J	147-151			Cooperative	Enclosed	Not a Migrant
Southern Boubou	Laniarius_ferrugineus	Laniarius_ferrugineus	Pied cuckoo	Clamator_jacobinus	FM				Pair	Open	Not a Migrant
Fiscal shrike (now Common fiscal)	Lanius_collaris	Lanius_collaris	Pied cuckoo	Clamator_jacobinus	B	143-147	major host species		Pair	Open	Not a Migrant
Long-tailed Shrike	Lanius_schach	Lanius_schach	Pied cuckoo	Clamator_jacobinus	FM				Pair	Open	Full Migrant
Red-faced liocichla	Liocichla_phoenicea	Liocichla_phoenicea	Pied cuckoo	Clamator_jacobinus	B	41			NA	Open	Not a Migrant
Chestnut-bellied rock-thrush	Monticola_rufiventris	Monticola_rufiventris	Pied cuckoo	Clamator_jacobinus	B	41			Pair	Enclosed	Full Migrant
African Pied Wagtail	Motacilla_aguimp	Motacilla_aguimp	Pied cuckoo	Clamator_jacobinus	FM				Pair	Open	Not a Migrant
Cape Wagtail	Motacilla_capensis	Motacilla_capensis	Pied cuckoo	Clamator_jacobinus	FM				Pair	Open	Not a Migrant
Blue Whistling-Thrush	Myophonus_caeruleus	Myophonus_caeruleus	Pied cuckoo	Clamator_jacobinus	FM				Pair	Open	Altitudinal Migrant
Yellow-throated Petronia	Petronia_superciliaris	Petronia_superciliaris	Pied cuckoo	Clamator_jacobinus	FM				Pair	NA	NA
Terrestrial Brownbul	Phyllastrephus_terrestris	Phyllastrephus_terrestris	Pied cuckoo	Clamator_jacobinus	FM				Pair	Open	Not a Migrant
Dark-capped Bulbul (subspecies of Common Bulbul)	Pycnonotus_barbatus	Pycnonotus_barbatus	Pied cuckoo	Clamator_jacobinus	FM				Cooperative	Open	Not a Migrant
Garden bulbul (same as Common bulbul)	Pycnonotus_barbatus	Pycnonotus_barbatus	Pied cuckoo	Clamator_jacobinus	B	150			Cooperative	Open	Not a Migrant
Red-vented Bulbul	Pycnonotus_cafer	Pycnonotus_cafer	Pied cuckoo	Clamator_jacobinus	FM				Pair	Open	Not a Migrant
Cape bulbul	Pycnonotus_capensis	Pycnonotus_capensis	Pied cuckoo	Clamator_jacobinus	B	65, 70			Pair	Open	Not a Migrant
African red-eyed bulbul (now Black-fronted bulbul)	Pycnonotus_nigricans	Pycnonotus_nigricans	Pied cuckoo	Clamator_jacobinus	B	65, 143-147	major host species		Pair	Open	Nomadic
Fiscal Flycatcher	Sigelus_silens	Sigelus_silens	Pied cuckoo	Clamator_jacobinus	FM				Pair	Open	Not a Migrant
Cape Grass-Warbler	Sphenoeacus_afer	Sphenoeacus_afer	Pied cuckoo	Clamator_jacobinus	FM				Pair	Open	Not a Migrant
Laughing Dove	Stigmatopelia_senegalensis	Stigmatopelia_senegalensis	Pied cuckoo	Clamator_jacobinus	FM				Pair	Open	Full Migrant
Rufous-vented Warbler	Sylvia_subcaerulea	Sylvia_subcaerulea	Pied cuckoo	Clamator_jacobinus	FM				NA	NA	Not a Migrant
Southern Tchagra	Tchagra_tchagra	Tchagra_tchagra	Pied cuckoo	Clamator_jacobinus	FM				Pair	Open	Not a Migrant
Bokmakierie Bushshrike	Telophorus_zeylonus	Telophorus_zeylonus	Pied cuckoo	Clamator_jacobinus	FM				Pair	Open	Not a Migrant
African Paradise Flycatcher	Terpsiphone_viridis	Terpsiphone_viridis	Pied cuckoo	Clamator_jacobinus	FM				Pair	Open	Full Migrant
Yellow-billed Babbler	Turdoides_affinis	Turdoides_affinis	Pied cuckoo	Clamator_jacobinus	FM				Cooperative	Open	Not a Migrant
Southern Pied Babbler	Turdoides_bicolor	Turdoides_bicolor	Pied cuckoo	Clamator_jacobinus	FM				Cooperative	Open	Not a Migrant
Common babbler	Turdoides_caudata	Turdoides_caudata	Pied cuckoo	Clamator_jacobinus	B	41, 70, 98			Cooperative	Open	Not a Migrant
Striated Babbler	Turdoides_earlei	Turdoides_earlei	Pied cuckoo	Clamator_jacobinus	FM				Cooperative	Open	Not a Migrant
Fulvous Chatterer	Turdoides_fulva	Turdoides_fulva	Pied cuckoo	Clamator_jacobinus	FM				Cooperative	Open	Not a Migrant
White-throated babbler	Turdoides_gularis	Turdoides_gularis	Pied cuckoo	Clamator_jacobinus	J	41			Pair	Open	Not a Migrant
Arrow-marked Babbler	Turdoides_jardineii	Turdoides_jardineii	Pied cuckoo	Clamator_jacobinus	FM				Cooperative	Open	Not a Migrant
White-rumped Babbler	Turdoides_leucopygia	Turdoides_leucopygia	Pied cuckoo	Clamator_jacobinus	FM				NA	Open	Not a Migrant
Slender-billed babbler	Turdoides_longirostris	Turdoides_longirostris	Pied cuckoo	Clamator_jacobinus	B	41			Pair	Open	Not a Migrant
Large Grey Babbler	Turdoides_malcolmi	Turdoides_malcolmi	Pied cuckoo	Clamator_jacobinus	FM				Cooperative	Open	Not a Migrant
Rufous Chatterer	Turdoides_rubiginosa	Turdoides_rubiginosa	Pied cuckoo	Clamator_jacobinus	FM				Cooperative	Open	Not a Migrant
Jungle babbler	Turdoides_striata	Turdoides_striata	Pied cuckoo	Clamator_jacobinus	B	41, 70, 98			Cooperative	Open	Not a Migrant
Rufous Babbler	Turdoides_subrufa	Turdoides_subrufa	Pied cuckoo	Clamator_jacobinus	FM				Pair	Open	NA
Red-faced Mousebird	Urocolius_indicus	Urocolius_indicus	Pied cuckoo	Clamator_jacobinus	FM				Cooperative	Open	Not a Migrant
Magpie Shrike	Urolestes_melanoleucus	Urolestes_melanoleucus	Pied cuckoo	Clamator_jacobinus	FM				Cooperative	Open	Not a Migrant
Orange-headed Thrush	Zoothera_citrina	Zoothera_citrina	Pied cuckoo	Clamator_jacobinus	FM				Pair	Open	Full Migrant
Pale White-eye	Zosterops_pallidus	Zosterops_pallidus	Pied cuckoo	Clamator_jacobinus	FM				Pair	Open	Not a Migrant
Speckled Mousebird	Colius_striatus	Colius_striatus	Levaillant's cuckoo	Clamator_levaillantii	FM				Cooperative	Open	Not a Migrant
Cape Robin-Chat	Cossypha_caffra	Cossypha_caffra	Levaillant's cuckoo	Clamator_levaillantii	FM				Pair	Open	Not a Migrant
Greater Blue-eared Starling	Lamprotornis_chalybaeus	Lamprotornis_chalybaeus	Levaillant's cuckoo	Clamator_levaillantii	FM				Pair	Enclosed	Not a Migrant
Chestnut-bellied Starling	Lamprotornis_pulcher	Lamprotornis_pulcher	Levaillant's cuckoo	Clamator_levaillantii	FM				Cooperative	Enclosed	Not a Migrant
Green Wood-Hoopoe	Phoeniculus_purpureus	Phoeniculus_purpureus	Levaillant's cuckoo	Clamator_levaillantii	FM				Cooperative	Enclosed	Not a Migrant
Grey-hooded Capuchin Babbler	Phyllanthus_atripennis	Phyllanthus_atripennis	Levaillant's cuckoo	Clamator_levaillantii	FM				NA	Open	Not a Migrant
Chestnut-bellied helmet shrike	Prionops_caniceps	Prionops_caniceps	Levaillant's cuckoo	Clamator_levaillantii	J	159-160	"the chestnut-billed helmet shrike is probably parasitized in West Africa"		Cooperative	Open	Not a Migrant
Garden Bulbul	Pycnonotus_barbatus	Pycnonotus_barbatus	Levaillant's cuckoo	Clamator_levaillantii	FM				Cooperative	Open	Not a Migrant
Pied babbler	Turdoides_bicolor	Turdoides_bicolor	Levaillant's cuckoo	Clamator_levaillantii	B	151	perhaps sometimes parasitized		Cooperative	Open	Not a Migrant
Bare-faced babbler (now Bare-cheeked babbler)	Turdoides_gymnogenys	Turdoides_gymnogenys	Levaillant's cuckoo	Clamator_levaillantii	B	65, 147-151	major host species		Cooperative	Open	Not a Migrant
Hartlaub's babbler (now Angola babbler)	Turdoides_hartlaubii	Turdoides_hartlaubii	Levaillant's cuckoo	Clamator_levaillantii	B	65, 147-151	major host species		Cooperative	Open	Not a Migrant
Arrow-marked babbler	Turdoides_jardineii	Turdoides_jardineii	Levaillant's cuckoo	Clamator_levaillantii	B	65, 147-151	major host species, nearly exclusive host in southern Africa		Cooperative	Open	Not a Migrant
White-rumped Babbler	Turdoides_leucopygia	Turdoides_leucopygia	Levaillant's cuckoo	Clamator_levaillantii	FM				NA	Open	Not a Migrant
Black-faced Babbler	Turdoides_melanops	Turdoides_melanops	Levaillant's cuckoo	Clamator_levaillantii	FM				Cooperative	Open	Not a Migrant
Brown babbler	Turdoides_plebejus	Turdoides_plebejus	Levaillant's cuckoo	Clamator_levaillantii	B	65, 147-151	major host species		Pair	Open	Not a Migrant
Blackcap babbler	Turdoides_reinwardii	Turdoides_reinwardii	Levaillant's cuckoo	Clamator_levaillantii	B	65, 147-151	major host species		Cooperative	Open	Not a Migrant
Rufous-faced Warbler	Abroscopus_albogularis	Abroscopus_albogularis	Common cuckoo	Cuculus_canorus	FM				Pair	Open	Not a Migrant
Yellow-bellied Warbler	Abroscopus_superciliaris	Abroscopus_superciliaris	Common cuckoo	Cuculus_canorus	FM				Pair	Open	Altitudinal Migrant
Thick-billed reed-warbler	Acrocephalus_aedon	Acrocephalus_aedon	Common cuckoo	Cuculus_canorus	J	60	one of the primary hosts in Amur region of Siberia	Many further refs listed on pp. 186-187 (unclear which host species are described in this book vs. original references)	Pair	NA	Full Migrant
Great reed warbler	Acrocephalus_arundinaceus	Acrocephalus_arundinaceus	Common cuckoo	Cuculus_canorus	B	62, 72, 180-187	major host in Eurasia, primary host in central Honshu	Many further refs listed on pp. 186-187 (unclear which host species are described in this book vs. original references)	Pair	Open	Full Migrant
Oriental Reed Warbler	Acrocephalus_arundinaceus	Acrocephalus_arundinaceus	Common cuckoo	Cuculus_canorus	FM				Pair	Open	Full Migrant
Black-browed Reed Warbler	Acrocephalus_bistrigiceps	Acrocephalus_bistrigiceps	Common cuckoo	Cuculus_canorus	FM				Pair	Open	Full Migrant
Blyth�s Reed-Warbler	Acrocephalus_dumetorum	Acrocephalus_dumetorum	Common cuckoo	Cuculus_canorus	FM				Pair	Open	Full Migrant
Moustached Warbler	Acrocephalus_melanopogon	Acrocephalus_melanopogon	Common cuckoo	Cuculus_canorus	FM				Cooperative	Open	Full Migrant
Aquatic Warbler	Acrocephalus_paludicola	Acrocephalus_paludicola	Common cuckoo	Cuculus_canorus	FM				Female_only	Open	Full Migrant
Marsh warbler	Acrocephalus_palustris	Acrocephalus_palustris	Common cuckoo	Cuculus_canorus	B	62, 72, 180-187	major host in Eurasia	Many further refs listed on pp. 186-187 (unclear which host species are described in this book vs. original references)	Pair	Open	Full Migrant
Sedge warbler	Acrocephalus_schoenobaenus	Acrocephalus_schoenobaenus	Common cuckoo	Cuculus_canorus	B	62, 180-187	major host in Eurasia	Many further refs listed on pp. 186-187 (unclear which host species are described in this book vs. original references)	Pair	Open	Full Migrant
Reed warbler (now Eurasian reed-warbler)	Acrocephalus_scirpaceus	Acrocephalus_scirpaceus	Common cuckoo	Cuculus_canorus	B	62, 72, 180-187	major host in Eurasia, most important host in Britain at low altitudes	Many further refs listed on pp. 186-187 (unclear which host species are described in this book vs. original references)	Pair	Open	Full Migrant
Clamorous Reed-Warbler	Acrocephalus_stentoreus	Acrocephalus_stentoreus	Common cuckoo	Cuculus_canorus	FM				Pair	Open	Full Migrant
Rusty-fronted Barwing	Actinodura_egertoni	Actinodura_egertoni	Common cuckoo	Cuculus_canorus	FM				NA	Open	Not a Migrant
Long-tailed Tit	Aegithalos_caudatus	Aegithalos_caudatus	Common cuckoo	Cuculus_canorus	FM				Cooperative	Closed	Not a Migrant
Eurasian Sky Lark	Alauda_arvensis	Alauda_arvensis	Common cuckoo	Cuculus_canorus	FM				Pair	Open	Full Migrant
Rufous-winged Fulvetta	Alcippe_castaneceps	Alcippe_castaneceps	Common cuckoo	Cuculus_canorus	FM				NA	Enclosed	Not a Migrant
Yellow-throated Fulvetta	Alcippe_cinerea	Alcippe_cinerea	Common cuckoo	Cuculus_canorus	FM				Pair	Enclosed	Not a Migrant
Rusty-capped Fulvetta	Alcippe_dubia	Alcippe_dubia	Common cuckoo	Cuculus_canorus	FM				Pair	Enclosed	Not a Migrant
Nepal Fulvetta	Alcippe_nipalensis	Alcippe_nipalensis	Common cuckoo	Cuculus_canorus	FM				Pair	Open	Not a Migrant
Brown-cheeked Fulvetta	Alcippe_poioicephala	Alcippe_poioicephala	Common cuckoo	Cuculus_canorus	FM				NA	Open	Not a Migrant
Tawny Pipit	Anthus_campestris	Anthus_campestris	Common cuckoo	Cuculus_canorus	FM				Pair	Open	Full Migrant
Red-throated Pipit	Anthus_cervinus	Anthus_cervinus	Common cuckoo	Cuculus_canorus	FM				Pair	Open	Full Migrant
Blyth�s Pipit	Anthus_godlewskii	Anthus_godlewskii	Common cuckoo	Cuculus_canorus	FM				Pair	Open	Full Migrant
Olive-backed Pipit	Anthus_hodgsoni	Anthus_hodgsoni	Common cuckoo	Cuculus_canorus	FM				Pair	Open	Full Migrant
Rock Pipit	Anthus_petrosus	Anthus_petrosus	Common cuckoo	Cuculus_canorus	FM				Pair	Open	Full Migrant
Meadow pipit	Anthus_pratensis	Anthus_pratensis	Common cuckoo	Cuculus_canorus	B	62, 72, 180-187	major host in Eurasia, most important host in Britain at higher altitudes	Many further refs listed on pp. 186-187 (unclear which host species are described in this book vs. original references)	Pair	Open	Full Migrant
Richard's pipit	Anthus_richardi	Anthus_richardi	Common cuckoo	Cuculus_canorus	B	43, 180-187	major host from the Indian region	Many further refs listed on pp. 186-187 (unclear which host species are described in this book vs. original references)	Pair	Open	Full Migrant
Rosy Pipit	Anthus_roseatus	Anthus_roseatus	Common cuckoo	Cuculus_canorus	FM				Pair	Open	Full Migrant
Paddy-field Pipit	Anthus_rufulus	Anthus_rufulus	Common cuckoo	Cuculus_canorus	FM				Pair	Open	Not a Migrant
Water Pipit	Anthus_spinoletta	Anthus_spinoletta	Common cuckoo	Cuculus_canorus	FM				Pair	Open	Full Migrant
Upland Pipit	Anthus_sylvanus	Anthus_sylvanus	Common cuckoo	Cuculus_canorus	FM				Pair	Open	Not a Migrant
Tree pipit	Anthus_trivialis	Anthus_trivialis	Common cuckoo	Cuculus_canorus	B	62, 180-187	major host in Eurasia	Many further refs listed on pp. 186-187 (unclear which host species are described in this book vs. original references)	Pair	Open	Full Migrant
Little Spiderhunter	Arachnothera_longirostra	Arachnothera_longirostra	Common cuckoo	Cuculus_canorus	FM				NA	Closed	Not a Migrant
Streaked Spiderhunter	Arachnothera_magna	Arachnothera_magna	Common cuckoo	Cuculus_canorus	FM				Pair	Enclosed	Not a Migrant
Lesser Shortwing	Brachypteryx_leucophrys	Brachypteryx_leucophrys	Common cuckoo	Cuculus_canorus	FM				Pair	Enclosed	Not a Migrant
White-browed Shortwing	Brachypteryx_montana	Brachypteryx_montana	Common cuckoo	Cuculus_canorus	FM				Pair	Enclosed	Not a Migrant
Brown bush-warbler Data for Brown Grasshopper-Warbler as Species Common and Scientific Names are not on HBW	Bradypterus_luteoventris	Bradypterus_luteoventris	Common cuckoo	Cuculus_canorus	B	43, 180-187	major host from the Indian region	Many further refs listed on pp. 186-187 (unclear which host species are described in this book vs. original references)	Pair	Enclosed	Altitudinal Migrant
Greater Short-toed Lark	Calandrella_brachydactyla	Calandrella_brachydactyla	Common cuckoo	Cuculus_canorus	FM				Pair	Open	Full Migrant
Lapland longspur	Calcarius_lapponicus	Calcarius_lapponicus	Common cuckoo	Cuculus_canorus	B	101	frequently used host	Many further refs listed on pp. 186-187 (unclear which host species are described in this book vs. original references)	Pair	Open	Full Migrant
Linnet (now Eurasian linnet)	Carduelis_cannabina	Carduelis_cannabina	Common cuckoo	Cuculus_canorus	B	62, 180-187	major host in Eurasia	Many further refs listed on pp. 186-187 (unclear which host species are described in this book vs. original references)	Pair	Open	Full Migrant
European Goldfinch	Carduelis_carduelis	Carduelis_carduelis	Common cuckoo	Cuculus_canorus	FM				Pair	Open	Full Migrant
Greenfinch (now European Greenfinch)	Carduelis_chloris	Carduelis_chloris	Common cuckoo	Cuculus_canorus	B	62, 180-187	major host in Eurasia	Many further refs listed on pp. 186-187 (unclear which host species are described in this book vs. original references)	Pair	Open	Full Migrant
Common Redpoll	Carduelis_flammea	Carduelis_flammea	Common cuckoo	Cuculus_canorus	FM				Pair	Open	Full Migrant
Twite	Carduelis_flavirostris	Carduelis_flavirostris	Common cuckoo	Cuculus_canorus	FM				Pair	Open	Full Migrant
Grey-capped Greenfinch	Carduelis_sinica	Carduelis_sinica	Common cuckoo	Cuculus_canorus	FM				Pair	NA	Full Migrant
Short-toed Tree-Creeper	Certhia_brachydactyla	Certhia_brachydactyla	Common cuckoo	Cuculus_canorus	FM				Pair	Open	Not a Migrant
Eurasian Tree-Creeper	Certhia_familiaris	Certhia_familiaris	Common cuckoo	Cuculus_canorus	FM				Pair	Open	Not a Migrant
Cetti's Warbler	Cettia_cetti	Cettia_cetti	Common cuckoo	Cuculus_canorus	FM				Pair	Open	Full Migrant
Brownish-flanked Bush-Warbler	Cettia_fortipes	Cettia_fortipes	Common cuckoo	Cuculus_canorus	FM				Pair	Enclosed	Altitudinal Migrant
Pale-footed Bush-Warbler	Cettia_pallidipes	Cettia_pallidipes	Common cuckoo	Cuculus_canorus	FM				NA	Enclosed	Altitudinal Migrant
Golden-fronted Leafbird	Chloropsis_aurifrons	Chloropsis_aurifrons	Common cuckoo	Cuculus_canorus	FM				Pair	Open	Not a Migrant
Orange-bellied Leafbird	Chloropsis_hardwickii	Chloropsis_hardwickii	Common cuckoo	Cuculus_canorus	FM				Pair	Open	Not a Migrant
White-tailed robin	Cinclidium_leucurum	Cinclidium_leucurum	Common cuckoo	Cuculus_canorus	B	43, 180-187	major host from the Indian region	Many further refs listed on pp. 186-187 (unclear which host species are described in this book vs. original references)	NA	Enclosed	Not a Migrant
White-throated Dipper	Cinclus_cinclus	Cinclus_cinclus	Common cuckoo	Cuculus_canorus	FM				Pair	Open	Full Migrant
Brown Dipper	Cinclus_pallasii	Cinclus_pallasii	Common cuckoo	Cuculus_canorus	FM				Pair	Closed	Not a Migrant
Golden-headed Cisticola	Cisticola_exilis	Cisticola_exilis	Common cuckoo	Cuculus_canorus	FM				Female_only	Enclosed	Not a Migrant
Zitting cisticola	Cisticola_juncidis	Cisticola_juncidis	Common cuckoo	Cuculus_canorus	B	43, 180-187	major host from the Indian region	Many further refs listed on pp. 186-187 (unclear which host species are described in this book vs. original references)	Female_only	Closed	Not a Migrant
Hawfinch	Coccothraustes_coccothraustes	Coccothraustes_coccothraustes	Common cuckoo	Cuculus_canorus	FM				Pair	Open	Full Migrant
Purple Cochoa	Cochoa_purpurea	Cochoa_purpurea	Common cuckoo	Cuculus_canorus	FM				NA	Open	Not a Migrant
Green Cochoa	Cochoa_viridis	Cochoa_viridis	Common cuckoo	Cuculus_canorus	FM				Pair	Open	Not a Migrant
Stock Pigeon	Columba_oenas	Columba_oenas	Common cuckoo	Cuculus_canorus	FM				Pair	Closed	Full Migrant
Common Wood-Pigeon	Columba_palumbus	Columba_palumbus	Common cuckoo	Cuculus_canorus	FM				Pair	Open	Full Migrant
White-rumped Shama	Copsychus_malabaricus	Copsychus_malabaricus	Common cuckoo	Cuculus_canorus	FM				Cooperative	Open	Not a Migrant
Oriental Magpie-Robin	Copsychus_saularis	Copsychus_saularis	Common cuckoo	Cuculus_canorus	FM				Pair	Closed	Not a Migrant
Black-winged Cuckoo-Shrike	Coracina_melaschistos	Coracina_melaschistos	Common cuckoo	Cuculus_canorus	FM				Pair	NA	Full Migrant
Eurasian Jackdaw	Corvus_monedula	Corvus_monedula	Common cuckoo	Cuculus_canorus	FM				Pair	Open	Not a Migrant
Grey-headed Canary-Flycatcher	Culicicapa_ceylonensis	Culicicapa_ceylonensis	Common cuckoo	Cuculus_canorus	FM				Pair	Open	Not a Migrant
Azure-winged magpie	Cyanopica_cyanus	Cyanopica_cyanus	Common cuckoo	Cuculus_canorus	B	62, 72, 180-187	major host in Eurasia, primary host in central Honshu	Many further refs listed on pp. 186-187 (unclear which host species are described in this book vs. original references)	Cooperative	Open	Not a Migrant
Blue-and-white Flycatcher	Cyanoptila_cyanomelana	Cyanoptila_cyanomelana	Common cuckoo	Cuculus_canorus	FM				Pair	Enclosed	Full Migrant
Blue-throated Flycatcher	Cyornis_rubeculoides	Cyornis_rubeculoides	Common cuckoo	Cuculus_canorus	FM				Pair	Open	Full Migrant
Fork-tailed Drongo	Dicrurus_adsimilis	Dicrurus_adsimilis	Common cuckoo	Cuculus_canorus	FM				NA	Open	Not a Migrant
Bronzed Drongo	Dicrurus_aeneus	Dicrurus_aeneus	Common cuckoo	Cuculus_canorus	FM				Pair	Open	Not a Migrant
Ashy Drongo	Dicrurus_leucophaeus	Dicrurus_leucophaeus	Common cuckoo	Cuculus_canorus	FM				Pair	Open	Full Migrant
Yellow-breasted Bunting	Emberiza_aureola	Emberiza_aureola	Common cuckoo	Cuculus_canorus	FM				Pair	Open	Full Migrant
Rock Bunting	Emberiza_cia	Emberiza_cia	Common cuckoo	Cuculus_canorus	FM				Pair	Open	Full Migrant
Meadow Bunting	Emberiza_cioides	Emberiza_cioides	Common cuckoo	Cuculus_canorus	FM				Pair	Open	Not a Migrant
Cirl Bunting	Emberiza_cirlus	Emberiza_cirlus	Common cuckoo	Cuculus_canorus	FM				Pair	Open	Not a Migrant
Yellowhammer	Emberiza_citrinella	Emberiza_citrinella	Common cuckoo	Cuculus_canorus	B	62, 180-187	major host in Eurasia	Many further refs listed on pp. 186-187 (unclear which host species are described in this book vs. original references)	Pair	Open	Full Migrant
Gray-headed Bunting	Emberiza_fucata	Emberiza_fucata	Common cuckoo	Cuculus_canorus	FM				Pair	Open	Full Migrant
Ortolan Bunting	Emberiza_hortulana	Emberiza_hortulana	Common cuckoo	Cuculus_canorus	FM				Pair	Open	Full Migrant
Jankowski�s Bunting	Emberiza_jankowskii	Emberiza_jankowskii	Common cuckoo	Cuculus_canorus	FM				Pair	Open	Not a Migrant
Rustic Bunting	Emberiza_rustica	Emberiza_rustica	Common cuckoo	Cuculus_canorus	FM				Pair	Open	Full Migrant
Reed bunting	Emberiza_schoeniclus	Emberiza_schoeniclus	Common cuckoo	Cuculus_canorus	B	62, 180-187	major host in Eurasia	Many further refs listed on pp. 186-187 (unclear which host species are described in this book vs. original references)	Pair	Open	Full Migrant
Black-faced Bunting	Emberiza_spodocephala	Emberiza_spodocephala	Common cuckoo	Cuculus_canorus	FM				Pair	Open	Full Migrant
Yellow Bunting	Emberiza_sulphurata	Emberiza_sulphurata	Common cuckoo	Cuculus_canorus	FM				Pair	NA	Full Migrant
Gray Bunting	Emberiza_variabilis	Emberiza_variabilis	Common cuckoo	Cuculus_canorus	FM				Pair	Open	Full Migrant
Black-backed Forktail	Enicurus_immaculatus	Enicurus_immaculatus	Common cuckoo	Cuculus_canorus	FM				Pair	Open	Not a Migrant
Spotted forktail	Enicurus_maculatus	Enicurus_maculatus	Common cuckoo	Cuculus_canorus	B	43, 180-187	major host from the Indian region	Many further refs listed on pp. 186-187 (unclear which host species are described in this book vs. original references)	Pair	Enclosed	Not a Migrant
Slaty-backed Forktail	Enicurus_schistaceus	Enicurus_schistaceus	Common cuckoo	Cuculus_canorus	FM				Pair	Enclosed	Not a Migrant
Japanese Grosbeak	Eophona_personata	Eophona_personata	Common cuckoo	Cuculus_canorus	FM				Pair	Open	Full Migrant
Horned Lark	Eremophila_alpestris	Eremophila_alpestris	Common cuckoo	Cuculus_canorus	FM				Pair	Open	Full Migrant
European robin	Erithacus_rubecula	Erithacus_rubecula	Common cuckoo	Cuculus_canorus	B	62, 72, 180-187	major host in Eurasia	Many further refs listed on pp. 186-187 (unclear which host species are described in this book vs. original references)	Pair	Open	Full Migrant
Rufous-tailed Scrub Robin	Erythropygia_galactotes	Erythropygia_galactotes	Common cuckoo	Cuculus_canorus	FM				Pair	Open	Full Migrant
Verditer flycatcher	Eumyias_thalassinus	Eumyias_thalassinus	Common cuckoo	Cuculus_canorus	B	43, 180-187	major host from the Indian region	Many further refs listed on pp. 186-187 (unclear which host species are described in this book vs. original references)	Pair	Open	Full Migrant
Slaty-backed Flycatcher	Ficedula_hodgsonii	Ficedula_hodgsonii	Common cuckoo	Cuculus_canorus	FM				Pair	Open	Full Migrant
European Pied Flycatcher	Ficedula_hypoleuca	Ficedula_hypoleuca	Common cuckoo	Cuculus_canorus	FM				Pair	Open	Full Migrant
Narcissus Flycatcher	Ficedula_narcissina	Ficedula_narcissina	Common cuckoo	Cuculus_canorus	FM				Pair	Enclosed	Full Migrant
Red-breasted Flycatcher	Ficedula_parva	Ficedula_parva	Common cuckoo	Cuculus_canorus	FM				Pair	Open	Full Migrant
Ultramarine Flycatcher	Ficedula_superciliaris	Ficedula_superciliaris	Common cuckoo	Cuculus_canorus	FM				Pair	Open	Full Migrant
Slaty-blue Flycatcher	Ficedula_tricolor	Ficedula_tricolor	Common cuckoo	Cuculus_canorus	FM				Pair	Open	Altitudinal Migrant
Chaffinch	Fringilla_coelebs	Fringilla_coelebs	Common cuckoo	Cuculus_canorus	FM				Pair	Open	Full Migrant
Brambling	Fringilla_montifringilla	Fringilla_montifringilla	Common cuckoo	Cuculus_canorus	B	62, 180-187	major host in Eurasia	Many further refs listed on pp. 186-187 (unclear which host species are described in this book vs. original references)	Pair	Open	Full Migrant
Crested Lark	Galerida_cristata	Galerida_cristata	Common cuckoo	Cuculus_canorus	FM				Pair	Open	Full Migrant
Brown-capped Laughingthrush	Garrulax_austeni	Garrulax_austeni	Common cuckoo	Cuculus_canorus	FM				Pair	Open	Not a Migrant
Moustached Laughingthrush	Garrulax_cineraceus	Garrulax_cineraceus	Common cuckoo	Cuculus_canorus	FM				Pair	Open	Not a Migrant
Streaked Laughingthrush	Garrulax_lineatus	Garrulax_lineatus	Common cuckoo	Cuculus_canorus	FM				Pair	Open	Not a Migrant
Greater Necklaced Laughingthrush	Garrulax_pectoralis	Garrulax_pectoralis	Common cuckoo	Cuculus_canorus	FM				Pair	Open	Not a Migrant
Striped Laughingthrush	Garrulax_virgatus	Garrulax_virgatus	Common cuckoo	Cuculus_canorus	FM				Pair	Open	Not a Migrant
Eurasian Jay	Garrulus_glandarius	Garrulus_glandarius	Common cuckoo	Cuculus_canorus	FM				Pair	Open	Not a Migrant
Ashy Bulbul	Hemixos_flavala	Hemixos_flavala	Common cuckoo	Cuculus_canorus	FM				Pair	Open	Altitudinal Migrant
Rufous-backed Sibia	Heterophasia_annectens	Heterophasia_annectens	Common cuckoo	Cuculus_canorus	FM				NA	Open	Not a Migrant
Gray sibia	Heterophasia_gracilis	Heterophasia_gracilis	Common cuckoo	Cuculus_canorus	B	43, 180-187	major host from the Indian region	Many further refs listed on pp. 186-187 (unclear which host species are described in this book vs. original references)	Pair	Open	Not a Migrant
Icterine Warbler	Hippolais_icterina	Hippolais_icterina	Common cuckoo	Cuculus_canorus	FM				Pair	Open	Full Migrant
Eastern Olivaceous Warbler	Hippolais_pallida	Hippolais_pallida	Common cuckoo	Cuculus_canorus	FM				Pair	Open	Full Migrant
Barn Swallow	Hirundo_rustica	Hirundo_rustica	Common cuckoo	Cuculus_canorus	FM				Pair	Open	Full Migrant
White-bellied Redstart	Hodgsonius_phaenicuroides	Hodgsonius_phaenicuroides	Common cuckoo	Cuculus_canorus	FM				NA	Open	Altitudinal Migrant
Black-naped Monarch	Hypothymis_azurea	Hypothymis_azurea	Common cuckoo	Cuculus_canorus	FM				Pair	Open	Full Migrant
Black Bulbul	Hypsipetes_leucocephalus	Hypsipetes_leucocephalus	Common cuckoo	Cuculus_canorus	FM				Pair	Open	Full Migrant
Mountain Bulbul	Hypsipetes_mcclellandii	Hypsipetes_mcclellandii	Common cuckoo	Cuculus_canorus	FM				Pair	Open	Full Migrant
Brown-eared Bulbul	Ixos_amaurotis	Ixos_amaurotis	Common cuckoo	Cuculus_canorus	FM				NA	Open	Full Migrant
Bull-headed shrike	Lanius_bucephalus	Lanius_bucephalus	Common cuckoo	Cuculus_canorus	B	62, 72, 180-187	major host in Eurasia	Many further refs listed on pp. 186-187 (unclear which host species are described in this book vs. original references)	Pair	Open	Full Migrant
Red-backed shrike	Lanius_collurio	Lanius_collurio	Common cuckoo	Cuculus_canorus	B	62, 180-187	major host in Eurasia	Many further refs listed on pp. 186-187 (unclear which host species are described in this book vs. original references)	Pair	Open	Full Migrant
Brown Shrike	Lanius_cristatus	Lanius_cristatus	Common cuckoo	Cuculus_canorus	FM				Pair	Open	Full Migrant
Northern Great Gray Shrike	Lanius_excubitor	Lanius_excubitor	Common cuckoo	Cuculus_canorus	FM				Pair	Open	Full Migrant
Rufous-tailed Shrike	Lanius_isabellinus	Lanius_isabellinus	Common cuckoo	Cuculus_canorus	FM				Pair	Open	Full Migrant
Lesser Grey Shrike	Lanius_minor	Lanius_minor	Common cuckoo	Cuculus_canorus	FM				Pair	Open	Full Migrant
Long-tailed shrike	Lanius_schach	Lanius_schach	Common cuckoo	Cuculus_canorus	B	62, 180-187	major host in Eurasia	Many further refs listed on pp. 186-187 (unclear which host species are described in this book vs. original references)	Pair	Open	Full Migrant
Woodchat shrike	Lanius_senator	Lanius_senator	Common cuckoo	Cuculus_canorus	B	147		Many further refs listed on pp. 186-187 (unclear which host species are described in this book vs. original references)	Pair	Open	Full Migrant
Grey-backed Shrike	Lanius_tephronotus	Lanius_tephronotus	Common cuckoo	Cuculus_canorus	FM				Pair	Open	Full Migrant
Thick-billed Shrike	Lanius_tigrinus	Lanius_tigrinus	Common cuckoo	Cuculus_canorus	FM				Pair	Open	Full Migrant
Silver-eared mesia	Leiothrix_argentauris	Leiothrix_argentauris	Common cuckoo	Cuculus_canorus	B	43, 180-187	major host from the Indian region	Many further refs listed on pp. 186-187 (unclear which host species are described in this book vs. original references)	Pair	Open	Not a Migrant
Red-billed leiothrix	Leiothrix_lutea	Leiothrix_lutea	Common cuckoo	Cuculus_canorus	B	43, 180-187	major host from the Indian region	Many further refs listed on pp. 186-187 (unclear which host species are described in this book vs. original references)	Pair	Open	Altitudinal Migrant
Red-faced Liocichla	Liocichla_phoenicea	Liocichla_phoenicea	Common cuckoo	Cuculus_canorus	FM				NA	Open	Not a Migrant
Savi's Warbler	Locustella_luscinioides	Locustella_luscinioides	Common cuckoo	Cuculus_canorus	FM				Pair	Open	Full Migrant
Common Grasshopper-Warbler	Locustella_naevia	Locustella_naevia	Common cuckoo	Cuculus_canorus	FM				Pair	Closed	Full Migrant
Wood Lark	Lullula_arborea	Lullula_arborea	Common cuckoo	Cuculus_canorus	FM				Pair	Open	Full Migrant
Indian Blue Robin	Luscinia_brunnea	Luscinia_brunnea	Common cuckoo	Cuculus_canorus	FM				Pair	Open	Full Migrant
Siberian Rubythroat	Luscinia_calliope	Luscinia_calliope	Common cuckoo	Cuculus_canorus	FM				Pair	Open	Full Migrant
Thrush Nightingale	Luscinia_luscinia	Luscinia_luscinia	Common cuckoo	Cuculus_canorus	FM				Pair	Open	Full Migrant
Common Nightingale	Luscinia_megarhynchos	Luscinia_megarhynchos	Common cuckoo	Cuculus_canorus	FM				Pair	Open	Full Migrant
Bluethroat	Luscinia_svecica	Luscinia_svecica	Common cuckoo	Cuculus_canorus	FM				Pair	Open	Full Migrant
Striped Tit-Babbler	Macronous_gularis	Macronous_gularis	Common cuckoo	Cuculus_canorus	FM				Pair	Enclosed	NA
Striated Grassbird	Megalurus_palustris	Megalurus_palustris	Common cuckoo	Cuculus_canorus	FM				Pair	Enclosed	Not a Migrant
Crested Bunting	Melophus_lathami	Melophus_lathami	Common cuckoo	Cuculus_canorus	FM				Pair	Enclosed	Full Migrant
Corn Bunting	Miliaria_calandra	Miliaria_calandra	Common cuckoo	Cuculus_canorus	FM				Cooperative	Open	Not a Migrant
Blue-capped Rock-Thrush	Monticola_cinclorhynchus	Monticola_cinclorhynchus	Common cuckoo	Cuculus_canorus	FM				Pair	Open	Full Migrant
Chestnut-bellied rock-thrush	Monticola_rufiventris	Monticola_rufiventris	Common cuckoo	Cuculus_canorus	B	43, 180-187	major host from the Indian region	Many further refs listed on pp. 186-187 (unclear which host species are described in this book vs. original references)	Pair	Enclosed	Full Migrant
Rufous-tailed Rock-Thrush	Monticola_saxatilis	Monticola_saxatilis	Common cuckoo	Cuculus_canorus	FM				Pair	Open	Full Migrant
White wagtail	Motacilla_alba	Motacilla_alba	Common cuckoo	Cuculus_canorus	B	72		Many further refs listed on pp. 186-187 (unclear which host species are described in this book vs. original references)	Pair	Open	Full Migrant
Grey Wagtail	Motacilla_cinerea	Motacilla_cinerea	Common cuckoo	Cuculus_canorus	FM				Pair	Open	Full Migrant
Yellow-hooded Wagtail	Motacilla_citreola	Motacilla_citreola	Common cuckoo	Cuculus_canorus	FM				Pair	Open	Full Migrant
Yellow wagtail	Motacilla_flava	Motacilla_flava	Common cuckoo	Cuculus_canorus	B	101	frequently used host	Many further refs listed on pp. 186-187 (unclear which host species are described in this book vs. original references)	Pair	Open	Full Migrant
Japanese Wagtail	Motacilla_grandis	Motacilla_grandis	Common cuckoo	Cuculus_canorus	FM				Pair	Open	Full Migrant
Brown-breasted Flycatcher	Muscicapa_muttui	Muscicapa_muttui	Common cuckoo	Cuculus_canorus	FM				Pair	Open	Full Migrant
Spotted flycatcher	Muscicapa_striata	Muscicapa_striata	Common cuckoo	Cuculus_canorus	B	62, 180-187	major host in Eurasia	Many further refs listed on pp. 186-187 (unclear which host species are described in this book vs. original references)	Pair	Open	Full Migrant
Blue Whistling-Thrush	Myophonus_caeruleus	Myophonus_caeruleus	Common cuckoo	Cuculus_canorus	FM				Pair	Open	Altitudinal Migrant
Streaked Wren-Babbler	Napothera_brevicaudata	Napothera_brevicaudata	Common cuckoo	Cuculus_canorus	FM				Pair	Enclosed	Not a Migrant
Eyebrowed Wren-Babbler	Napothera_epilepidota	Napothera_epilepidota	Common cuckoo	Cuculus_canorus	FM				Pair	Enclosed	Not a Migrant
Large Niltava	Niltava_grandis	Niltava_grandis	Common cuckoo	Cuculus_canorus	FM				NA	Enclosed	Not a Migrant
Small niltava	Niltava_macgrigoriae	Niltava_macgrigoriae	Common cuckoo	Cuculus_canorus	B	43, 180-187	major host from the Indian region	Many further refs listed on pp. 186-187 (unclear which host species are described in this book vs. original references)	Pair	Open	Not a Migrant
Rufous-bellied niltava	Niltava_sundara	Niltava_sundara	Common cuckoo	Cuculus_canorus	B	43, 180-187	major host from the Indian region	Many further refs listed on pp. 186-187 (unclear which host species are described in this book vs. original references)	Pair	Open	Not a Migrant
Northern Wheater	Oenanthe_oenanthe	Oenanthe_oenanthe	Common cuckoo	Cuculus_canorus	FM				Pair	Open	Full Migrant
Eurasian Golden-Oriole	Oriolus_oriolus	Oriolus_oriolus	Common cuckoo	Cuculus_canorus	FM				Pair	Open	Full Migrant
Dark-necked Tailorbird	Orthotomus_atrogularis	Orthotomus_atrogularis	Common cuckoo	Cuculus_canorus	FM				Pair	Open	Not a Migrant
Common tailorbird	Orthotomus_sutorius	Orthotomus_sutorius	Common cuckoo	Cuculus_canorus	B	43, 180-187	major host from the Indian region	Many further refs listed on pp. 186-187 (unclear which host species are described in this book vs. original references)	Pair	Open	Not a Migrant
Bearded Parrotbill	Panurus_biarmicus	Panurus_biarmicus	Common cuckoo	Cuculus_canorus	FM				Pair	Open	Not a Migrant
Ashy-throated Parrotbill	Paradoxornis_alphonsianus	Paradoxornis_alphonsianus	Common cuckoo	Cuculus_canorus	FM				Pair	Open	Not a Migrant
Black-breasted Parrotbill	Paradoxornis_flavirostris	Paradoxornis_flavirostris	Common cuckoo	Cuculus_canorus	FM				Pair	Open	Not a Migrant
Reed Parrotbill	Paradoxornis_heudei	Paradoxornis_heudei	Common cuckoo	Cuculus_canorus	FM				Pair	Open	Not a Migrant
Vinous-throated Parrotbill	Paradoxornis_webbianus	Paradoxornis_webbianus	Common cuckoo	Cuculus_canorus	FM				Pair	Open	Not a Migrant
Blue Tit	Parus_caeruleus	Parus_caeruleus	Common cuckoo	Cuculus_canorus	FM				Pair	Open	Not a Migrant
Crested Tit	Parus_cristatus	Parus_cristatus	Common cuckoo	Cuculus_canorus	FM				Pair	Open	Not a Migrant
Great Tit	Parus_major	Parus_major	Common cuckoo	Cuculus_canorus	FM				Pair	Open	Not a Migrant
Yellow-cheeked Tit	Parus_spilonotus	Parus_spilonotus	Common cuckoo	Cuculus_canorus	FM				Pair	Open	Altitudinal Migrant
Grey-headed Sparrow	Passer_diffusus	Passer_diffusus	Common cuckoo	Cuculus_canorus	FM				Pair	Enclosed	Not a Migrant
House Sparrow	Passer_domesticus	Passer_domesticus	Common cuckoo	Cuculus_canorus	FM				Cooperative	Closed	Not a Migrant
Eurasian Tree Sparrow	Passer_montanus	Passer_montanus	Common cuckoo	Cuculus_canorus	FM				Pair	Open	Not a Migrant
Russet Sparrow	Passer_rutilans	Passer_rutilans	Common cuckoo	Cuculus_canorus	FM				Pair	Enclosed	Altitudinal Migrant
Spot-throated Babbler	Pellorneum_albiventre	Pellorneum_albiventre	Common cuckoo	Cuculus_canorus	FM				Pair	Enclosed	Not a Migrant
Puff-throated Babbler	Pellorneum_ruficeps	Pellorneum_ruficeps	Common cuckoo	Cuculus_canorus	FM				Pair	Enclosed	Not a Migrant
Grey-chinned Minivet	Pericrocotus_solaris	Pericrocotus_solaris	Common cuckoo	Cuculus_canorus	FM				Cooperative	Open	Altitudinal Migrant
Common Pheasant	Phasianus_colchicus	Phasianus_colchicus	Common cuckoo	Cuculus_canorus	FM				Female_only	Open	Not a Migrant
Daurian Redstart	Phoenicurus_auroreus	Phoenicurus_auroreus	Common cuckoo	Cuculus_canorus	FM				Pair	Closed	Full Migrant
Moussier's redstart	Phoenicurus_moussieri	Phoenicurus_moussieri	Common cuckoo	Cuculus_canorus	B	66, 147, 180-187	major host species, African host	Many further refs listed on pp. 186-187 (unclear which host species are described in this book vs. original references)	Pair	Open	Not a Migrant
Black Redstart	Phoenicurus_ochruros	Phoenicurus_ochruros	Common cuckoo	Cuculus_canorus	FM				Cooperative	Open	Full Migrant
Common redstart	Phoenicurus_phoenicurus	Phoenicurus_phoenicurus	Common cuckoo	Cuculus_canorus	B	62, 180-187	major host in Eurasia	Many further refs listed on pp. 186-187 (unclear which host species are described in this book vs. original references)	Pair	Open	Full Migrant
Yellow-vented Warbler	Phylloscopus_cantator	Phylloscopus_cantator	Common cuckoo	Cuculus_canorus	FM				Pair	Enclosed	Altitudinal Migrant
Eurasian Chiffchaff	Phylloscopus_collybita	Phylloscopus_collybita	Common cuckoo	Cuculus_canorus	FM				Pair	Closed	Full Migrant
Lemon-rumped Warbler	Phylloscopus_proregulus	Phylloscopus_proregulus	Common cuckoo	Cuculus_canorus	FM				Pair	Enclosed	Full Migrant
Blyth�s Leaf-Warbler	Phylloscopus_reguloides	Phylloscopus_reguloides	Common cuckoo	Cuculus_canorus	FM				Pair	Enclosed	Altitudinal Migrant
Wood warbler	Phylloscopus_sibilatrix	Phylloscopus_sibilatrix	Common cuckoo	Cuculus_canorus	B	101		Many further refs listed on pp. 186-187 (unclear which host species are described in this book vs. original references)	Pair	Closed	Full Migrant
Pale-legged Leaf Warbler	Phylloscopus_tenellipes	Phylloscopus_tenellipes	Common cuckoo	Cuculus_canorus	FM				Pair	Enclosed	Full Migrant
Willow Warbler	Phylloscopus_trochilus	Phylloscopus_trochilus	Common cuckoo	Cuculus_canorus	FM				Pair	Closed	Full Migrant
Grey-hooded Warbler	Phylloscopus_xanthoschistos	Phylloscopus_xanthoschistos	Common cuckoo	Cuculus_canorus	FM				NA	Enclosed	Not a Migrant
Eurasian Magpie	Pica_pica	Pica_pica	Common cuckoo	Cuculus_canorus	FM				Pair	Closed	Not a Migrant
Scaly-breasted Wren-Babbler	Pnoepyga_albiventer	Pnoepyga_albiventer	Common cuckoo	Cuculus_canorus	FM				NA	Enclosed	Altitudinal Migrant
Pygmy Wren-Babbler	Pnoepyga_pusilla	Pnoepyga_pusilla	Common cuckoo	Cuculus_canorus	FM				Pair	Enclosed	Altitudinal Migrant
Spot-breasted Scimitar-Babbler	Pomatorhinus_erythrogenys	Pomatorhinus_erythrogenys	Common cuckoo	Cuculus_canorus	FM				Pair	Enclosed	Not a Migrant
Coral-billed Scimitar-Babbler	Pomatorhinus_ferruginosus	Pomatorhinus_ferruginosus	Common cuckoo	Cuculus_canorus	FM				Pair	Enclosed	Not a Migrant
Streak-breasted Scimitar-Babbler	Pomatorhinus_ruficollis	Pomatorhinus_ruficollis	Common cuckoo	Cuculus_canorus	FM				Pair	Enclosed	Not a Migrant
White-browed Scimitar-Babbler	Pomatorhinus_schisticeps	Pomatorhinus_schisticeps	Common cuckoo	Cuculus_canorus	FM				Pair	Enclosed	Not a Migrant
Hill prinia	Prinia_atrogularis	Prinia_atrogularis	Common cuckoo	Cuculus_canorus	J	43, 180-187	major host from the Indian region	Many further refs listed on pp. 186-187 (unclear which host species are described in this book vs. original references)	Pair	Enclosed	Altitudinal Migrant
Striated prinia	Prinia_crinigera	Prinia_crinigera	Common cuckoo	Cuculus_canorus	B	43, 180-187	major host from the Indian region	Many further refs listed on pp. 186-187 (unclear which host species are described in this book vs. original references)	Pair	Enclosed	Altitudinal Migrant
Yellow-bellied Prinia	Prinia_flaviventris	Prinia_flaviventris	Common cuckoo	Cuculus_canorus	FM				Pair	Enclosed	Not a Migrant
Graceful Prinia	Prinia_gracilis	Prinia_gracilis	Common cuckoo	Cuculus_canorus	FM				Pair	Closed	Not a Migrant
Plain Prinia	Prinia_inornata	Prinia_inornata	Common cuckoo	Cuculus_canorus	FM				Pair	Enclosed	Altitudinal Migrant
Rufescent Prinia	Prinia_rufescens	Prinia_rufescens	Common cuckoo	Cuculus_canorus	FM				Pair	Open	Not a Migrant
Alpine Accentor	Prunella_collaris	Prunella_collaris	Common cuckoo	Cuculus_canorus	FM				Cooperative	Open	Full Migrant
Hedge accentor	Prunella_modularis	Prunella_modularis	Common cuckoo	Cuculus_canorus	B	62, 72, 180-187	major host in Eurasia, most important host in Britaian at intermediate altitudes	Many further refs listed on pp. 186-187 (unclear which host species are described in this book vs. original references)	Cooperative	Open	Full Migrant
Robin Accentor	Prunella_rubeculoides	Prunella_rubeculoides	Common cuckoo	Cuculus_canorus	FM				Pair	Open	Not a Migrant
Japanese Accentor	Prunella_rubida	Prunella_rubida	Common cuckoo	Cuculus_canorus	FM				Cooperative	Open	Full Migrant
Rufous-breasted Accentor	Prunella_strophiata	Prunella_strophiata	Common cuckoo	Cuculus_canorus	FM				Pair	Open	Not a Migrant
Chestnut-fronted Shrike-Babbler	Pteruthius_aenobarbus	Pteruthius_aenobarbus	Common cuckoo	Cuculus_canorus	FM				Pair	Open	Not a Migrant
Red-vented Bulbul	Pycnonotus_cafer	Pycnonotus_cafer	Common cuckoo	Cuculus_canorus	FM				Pair	Open	Not a Migrant
Flavescent Bulbul	Pycnonotus_flavescens	Pycnonotus_flavescens	Common cuckoo	Cuculus_canorus	FM				Pair	Open	Altitudinal Migrant
Himalayan Bulbul	Pycnonotus_leucogenys	Pycnonotus_leucogenys	Common cuckoo	Cuculus_canorus	FM				Pair	Open	Full Migrant
Eurasian Bullfinch	Pyrrhula_pyrrhula	Pyrrhula_pyrrhula	Common cuckoo	Cuculus_canorus	FM				Pair	Open	Full Migrant
Firecrest	Regulus_ignicapilla	Regulus_ignicapilla	Common cuckoo	Cuculus_canorus	FM				Pair	Open	Full Migrant
Goldcrest	Regulus_regulus	Regulus_regulus	Common cuckoo	Cuculus_canorus	FM				Pair	Open	Full Migrant
White-throated Fantail	Rhipidura_albicollis	Rhipidura_albicollis	Common cuckoo	Cuculus_canorus	FM				Pair	Open	Altitudinal Migrant
White-browed Fantail	Rhipidura_aureola	Rhipidura_aureola	Common cuckoo	Cuculus_canorus	FM				Pair	Open	Not a Migrant
Desert Finch	Rhodopechys_obsoletus	Rhodopechys_obsoletus	Common cuckoo	Cuculus_canorus	FM				Pair	Open	Not a Migrant
Plumbeous water-redstart	Rhyacornis_fuliginosa	Rhyacornis_fuliginosa	Common cuckoo	Cuculus_canorus	J	43, 180-187	major host from the Indian region	Many further refs listed on pp. 186-187 (unclear which host species are described in this book vs. original references)	Pair	NA	Not a Migrant
Long-billed Wren-Babbler	Rimator_malacoptilus	Rimator_malacoptilus	Common cuckoo	Cuculus_canorus	FM				NA	Enclosed	Not a Migrant
Pied bushchat	Saxicola_caprata	Saxicola_caprata	Common cuckoo	Cuculus_canorus	B	43, 180-187	major host from the Indian region	Many further refs listed on pp. 186-187 (unclear which host species are described in this book vs. original references)	Pair	Closed	Full Migrant
Grey Bushchat	Saxicola_ferreus	Saxicola_ferreus	Common cuckoo	Cuculus_canorus	FM				NA	Open	Not a Migrant
Whinchat	Saxicola_rubetra	Saxicola_rubetra	Common cuckoo	Cuculus_canorus	FM				Pair	Open	Full Migrant
Common Stonechat	Saxicola_torquatus	Saxicola_torquatus	Common cuckoo	Cuculus_canorus	FM				Pair	Open	Full Migrant
Streaked Scrub-Warbler	Scotocerca_inquieta	Scotocerca_inquieta	Common cuckoo	Cuculus_canorus	FM				NA	Closed	Not a Migrant
Green-crowned Warbler	Seicercus_burkii	Seicercus_burkii	Common cuckoo	Cuculus_canorus	FM				NA	Enclosed	Full Migrant
Chestnut-crowned Warbler	Seicercus_castaniceps	Seicercus_castaniceps	Common cuckoo	Cuculus_canorus	FM				Pair	Enclosed	Altitudinal Migrant
European Serin	Serinus_serinus	Serinus_serinus	Common cuckoo	Cuculus_canorus	FM				Pair	Open	Full Migrant
Chestnut-bellied Nuthatch	Sitta_castanea	Sitta_castanea	Common cuckoo	Cuculus_canorus	FM				Pair	Enclosed	Not a Migrant
Velvet-fronted Nuthatch	Sitta_frontalis	Sitta_frontalis	Common cuckoo	Cuculus_canorus	FM				Pair	Open	Not a Migrant
Tawny-breasted Wren-Babbler	Spelaeornis_longicaudatus	Spelaeornis_longicaudatus	Common cuckoo	Cuculus_canorus	FM				Pair	Enclosed	Not a Migrant
Crested Finchbill	Spizixos_canifrons	Spizixos_canifrons	Common cuckoo	Cuculus_canorus	FM				Cooperative	Open	Not a Migrant
Grey-throated Babbler	Stachyris_nigriceps	Stachyris_nigriceps	Common cuckoo	Cuculus_canorus	FM				Pair	Enclosed	Not a Migrant
Rufous-fronted Babbler	Stachyris_rufifrons	Stachyris_rufifrons	Common cuckoo	Cuculus_canorus	FM				NA	Enclosed	Not a Migrant
European Turtle-Dove	Streptopelia_turtur	Streptopelia_turtur	Common cuckoo	Cuculus_canorus	FM				Pair	Open	Full Migrant
Common Starling	Sturnus_vulgaris	Sturnus_vulgaris	Common cuckoo	Cuculus_canorus	FM				Pair	Open	Full Migrant
Blackcap	Sylvia_atricapilla	Sylvia_atricapilla	Common cuckoo	Cuculus_canorus	B	62, 180-187	major host in Eurasia	Many further refs listed on pp. 186-187 (unclear which host species are described in this book vs. original references)	Pair	Open	Full Migrant
Garden warbler	Sylvia_borin	Sylvia_borin	Common cuckoo	Cuculus_canorus	B	62, 180-187	major host in Eurasia	Many further refs listed on pp. 186-187 (unclear which host species are described in this book vs. original references)	Pair	Open	Full Migrant
Whitethroat (now Common Whitethroat)	Sylvia_communis	Sylvia_communis	Common cuckoo	Cuculus_canorus	B	62, 180-187	major host in Eurasia	Many further refs listed on pp. 186-187 (unclear which host species are described in this book vs. original references)	Pair	Open	Full Migrant
Lesser Whitethroat	Sylvia_curruca	Sylvia_curruca	Common cuckoo	Cuculus_canorus	FM				Pair	Open	Full Migrant
Tristam's warbler	Sylvia_deserticola	Sylvia_deserticola	Common cuckoo	Cuculus_canorus	B	147		Many further refs listed on pp. 186-187 (unclear which host species are described in this book vs. original references)	Pair	Open	Full Migrant
Orphean Warbler	Sylvia_hortensis	Sylvia_hortensis	Common cuckoo	Cuculus_canorus	FM				Pair	Open	Full Migrant
Sardinian Warbler	Sylvia_melanocephala	Sylvia_melanocephala	Common cuckoo	Cuculus_canorus	FM				Pair	Open	Full Migrant
Barred Warbler	Sylvia_nisoria	Sylvia_nisoria	Common cuckoo	Cuculus_canorus	FM				Pair	Open	Full Migrant
R�ppell�s Warbler	Sylvia_rueppelli	Sylvia_rueppelli	Common cuckoo	Cuculus_canorus	FM				Pair	Open	Full Migrant
Dartford warbler	Sylvia_undata	Sylvia_undata	Common cuckoo	Cuculus_canorus	B	147		Many further refs listed on pp. 186-187 (unclear which host species are described in this book vs. original references)	Cooperative	Open	Not a Migrant
Little Grebe	Tachybaptus_ruficollis	Tachybaptus_ruficollis	Common cuckoo	Cuculus_canorus	FM				Pair	Open	Full Migrant
Asian Paradise Flycatcher	Terpsiphone_paradisi	Terpsiphone_paradisi	Common cuckoo	Cuculus_canorus	FM				Pair	Open	Full Migrant
Grey-bellied Tesia	Tesia_cyaniventer	Tesia_cyaniventer	Common cuckoo	Cuculus_canorus	FM				Pair	Enclosed	Altitudinal Migrant
Wallcreeper	Tichodroma_muraria	Tichodroma_muraria	Common cuckoo	Cuculus_canorus	FM				Pair	Closed	Full Migrant
Chestnut-capped Babbler	Timalia_pileata	Timalia_pileata	Common cuckoo	Cuculus_canorus	FM				NA	Enclosed	Not a Migrant
Buff-breasted Babbler	Trichastoma_tickelli	Trichastoma_tickelli	Common cuckoo	Cuculus_canorus	FM				NA	Enclosed	Not a Migrant
Common Greenshank	Tringa_nebularia	Tringa_nebularia	Common cuckoo	Cuculus_canorus	FM				Pair	Open	Full Migrant
Winter wren	Troglodytes_troglodytes	Troglodytes_troglodytes	Common cuckoo	Cuculus_canorus	B	62, 180-187	major host in Eurasia	Many further refs listed on pp. 186-187 (unclear which host species are described in this book vs. original references)	Pair	Closed	Full Migrant
Japanese Thrush	Turdus_cardis	Turdus_cardis	Common cuckoo	Cuculus_canorus	FM				Pair	Open	Full Migrant
Brown-headed Thrush	Turdus_chrysolaus	Turdus_chrysolaus	Common cuckoo	Cuculus_canorus	FM				Pair	Open	Full Migrant
Black-breasted Thrush	Turdus_dissimilis	Turdus_dissimilis	Common cuckoo	Cuculus_canorus	FM				Pair	Open	Altitudinal Migrant
Redwing	Turdus_iliacus	Turdus_iliacus	Common cuckoo	Cuculus_canorus	FM				Pair	Open	Full Migrant
Eurasian Blackbird	Turdus_merula	Turdus_merula	Common cuckoo	Cuculus_canorus	FM				Pair	Open	Full Migrant
Song Thrush	Turdus_philomelos	Turdus_philomelos	Common cuckoo	Cuculus_canorus	FM				Pair	Open	Full Migrant
Fieldfare	Turdus_pilaris	Turdus_pilaris	Common cuckoo	Cuculus_canorus	FM				Pair	Open	Full Migrant
Ring Ouzel	Turdus_torquatus	Turdus_torquatus	Common cuckoo	Cuculus_canorus	FM				Pair	Open	Full Migrant
Mistle Thrush	Turdus_viscivorus	Turdus_viscivorus	Common cuckoo	Cuculus_canorus	FM				Pair	Open	Full Migrant
Eurasian Hoopoe	Upupa_epops	Upupa_epops	Common cuckoo	Cuculus_canorus	FM				Cooperative	Open	Full Migrant
Long-tailed Rosefinch	Uragus_sibiricus	Uragus_sibiricus	Common cuckoo	Cuculus_canorus	FM				Pair	Open	Full Migrant
Striated Yuhina	Yuhina_castaniceps	Yuhina_castaniceps	Common cuckoo	Cuculus_canorus	FM				Pair	Open	Altitudinal Migrant
Whiskered Yuhina	Yuhina_flavicollis	Yuhina_flavicollis	Common cuckoo	Cuculus_canorus	FM				Pair	Open	Altitudinal Migrant
Rufous-vented Yuhina	Yuhina_occipitalis	Yuhina_occipitalis	Common cuckoo	Cuculus_canorus	FM				Pair	Open	Altitudinal Migrant
Orange-headed Thrush	Zoothera_citrina	Zoothera_citrina	Common cuckoo	Cuculus_canorus	FM				Pair	Open	Full Migrant
Dark-sided Thrush	Zoothera_marginata	Zoothera_marginata	Common cuckoo	Cuculus_canorus	FM				Pair	Open	Not a Migrant
Long-billed Thrush	Zoothera_monticola	Zoothera_monticola	Common cuckoo	Cuculus_canorus	FM				Pair	Open	Altitudinal Migrant
Oriental White-eye	Zosterops_palpebrosus	Zosterops_palpebrosus	Common cuckoo	Cuculus_canorus	FM				Pair	Open	Full Migrant
Southern puffback (now Black-backed puffback)	Dryoscopus_cubla	Dryoscopus_cubla	Black cuckoo	Cuculus_clamosus	B	176	probable additional host	"Rowan (1983)� several other alleged hosts were also listed."	Pair	Open	Not a Migrant
Tropical boubou	Laniarius_aethiopicus	Laniarius_aethiopicus	Black cuckoo	Cuculus_clamosus	B	66, 147, 175-176	primary hosts, at least in southern Africa	"Rowan (1983)� several other alleged hosts were also listed."	Pair	Open	Not a Migrant
Crimson-breasted boubou (now Crimson-breasted gonolek)	Laniarius_atrococcineus	Laniarius_atrococcineus	Black cuckoo	Cuculus_clamosus	V	66, 72, 147, 175-176	primary hosts, at least in southern Africa	"Rowan (1983)� several other alleged hosts were also listed."	Pair	Open	Not a Migrant
Swamp Boubou	Laniarius_bicolor	Laniarius_bicolor	Black cuckoo	Cuculus_clamosus	FM				Pair	Open	Not a Migrant
Southern boubou	Laniarius_ferrugineus	Laniarius_ferrugineus	Black cuckoo	Cuculus_clamosus	B	176	(regarded as conspecific with the Tropical boubou), host in southern Africa (according to Rowan 1983)	"Rowan (1983)� several other alleged hosts were also listed."	Pair	Open	Not a Migrant
Sooty Boubou	Laniarius_leucorhynchus	Laniarius_leucorhynchus	Black cuckoo	Cuculus_clamosus	FM				Pair	Open	Not a Migrant
Mackinnon�s Fiscal	Lanius_mackinnoni	Lanius_mackinnoni	Black cuckoo	Cuculus_clamosus	FM				NA	Open	Not a Migrant
Black-throated Cassin�s Malimbe	Malimbus_cassini	Malimbus_cassini	Black cuckoo	Cuculus_clamosus	FM				Pair	Enclosed	Not a Migrant
Black flycatcher (now Southern black flycatcher)	Melaenornis_pammelaina	Melaenornis_pammelaina	Black cuckoo	Cuculus_clamosus	B	176	probable additional host	"Rowan (1983)� several other alleged hosts were also listed."	Pair	Open	Not a Migrant
African golden oriole	Oriolus_auratus	Oriolus_auratus	Black cuckoo	Cuculus_clamosus	B	66, 147, 175-176	important host in miombe woodland from Zimbabwe northward	"Rowan (1983)� several other alleged hosts were also listed."	Pair	Open	Full Migrant
White helmet shrike	Prionops_plumatus	Prionops_plumatus	Black cuckoo	Cuculus_clamosus	B	176	probable additional host	"Rowan (1983)� several other alleged hosts were also listed."	Cooperative	Open	Not a Migrant
Eurasian Sky Lark	Alauda_arvensis	Alauda_arvensis	Hodgson's hawk cuckoo	Cuculus_fugax	FM				Pair	Open	Full Migrant
Yellow-throated Fulvetta	Alcippe_cinerea	Alcippe_cinerea	Hodgson's hawk cuckoo	Cuculus_fugax	FM				Pair	Enclosed	Not a Migrant
Olive-backed Pipit	Anthus_hodgsoni	Anthus_hodgsoni	Hodgson's hawk cuckoo	Cuculus_fugax	FM				Pair	Open	Full Migrant
Little spider hunter	Arachnothera_longirostra	Arachnothera_longirostra	Hodgson's hawk cuckoo	Cuculus_fugax	B	44, 169-171		"Baker listed another 10 host species represented by single parasitism records; these mostly consisted of flycatchers and babblers."	NA	Closed	Not a Migrant
Streaked spider hunter	Arachnothera_magna	Arachnothera_magna	Hodgson's hawk cuckoo	Cuculus_fugax	B	44, 169-171		"Baker listed another 10 host species represented by single parasitism records; these mostly consisted of flycatchers and babblers."	Pair	Enclosed	Not a Migrant
Lesser shortwing	Brachypteryx_leucophrys	Brachypteryx_leucophrys	Hodgson's hawk cuckoo	Cuculus_fugax	B	44, 169-171	probably important hosts in Myanmar	"Baker listed another 10 host species represented by single parasitism records; these mostly consisted of flycatchers and babblers."	Pair	Enclosed	Not a Migrant
Brownish-flanked bush warbler	Cettia_fortipes	Cettia_fortipes	Hodgson's hawk cuckoo	Cuculus_fugax	B	44, 169-171		"Baker listed another 10 host species represented by single parasitism records; these mostly consisted of flycatchers and babblers."	Pair	Enclosed	Altitudinal Migrant
White-rumped Shama	Copsychus_malabaricus	Copsychus_malabaricus	Hodgson's hawk cuckoo	Cuculus_fugax	FM				Cooperative	Open	Not a Migrant
Yellow-billed shrike	Corvinella_corvina	Corvinella_corvina	Hodgson's hawk cuckoo	Cuculus_fugax	J	147, 191-192	evidence poor, perhaps is accidental host		Cooperative	Open	Not a Migrant
Gray-headed Canary-Flycatcher	Culicicapa_ceylonensis	Culicicapa_ceylonensis	Hodgson's hawk cuckoo	Cuculus_fugax	FM				Pair	Open	Not a Migrant
Blue-and-white flycatcher	Cyanoptila_cyanomelana	Cyanoptila_cyanomelana	Hodgson's hawk cuckoo	Cuculus_fugax	B	171	main host in Japan, host in far-eastern Soviet Asia	"Baker listed another 10 host species represented by single parasitism records; these mostly consisted of flycatchers and babblers."	Pair	Enclosed	Full Migrant
Black-and-Red Broadbill	Cymbirhynchus_macrorhynchos	Cymbirhynchus_macrorhynchos	Hodgson's hawk cuckoo	Cuculus_fugax	FM				Pair	Enclosed	Not a Migrant
Blue-throated flycatcher	Cyornis_rubeculoides	Cyornis_rubeculoides	Hodgson's hawk cuckoo	Cuculus_fugax	B	44, 169-171	probably important hosts in Myanmar	"Baker listed another 10 host species represented by single parasitism records; these mostly consisted of flycatchers and babblers."	Pair	Open	Full Migrant
Spotted forktail	Enicurus_maculatus	Enicurus_maculatus	Hodgson's hawk cuckoo	Cuculus_fugax	B	44, 169-171		"Baker listed another 10 host species represented by single parasitism records; these mostly consisted of flycatchers and babblers."	Pair	Enclosed	Not a Migrant
Japanese robin	Erithacus_akahige	Erithacus_akahige	Hodgson's hawk cuckoo	Cuculus_fugax	B	171	main host in Japan	"Baker listed another 10 host species represented by single parasitism records; these mostly consisted of flycatchers and babblers."	Pair	Open	Full Migrant
Verditer Flycatcher	Eumyias_thalassinus	Eumyias_thalassinus	Hodgson's hawk cuckoo	Cuculus_fugax	FM				Pair	Open	Full Migrant
Snowy-browed Flycatcher	Ficedula_hyperythra	Ficedula_hyperythra	Hodgson's hawk cuckoo	Cuculus_fugax	FM				Pair	Enclosed	Not a Migrant
Mugimaki flycatcher	Ficedula_mugimaki	Ficedula_mugimaki	Hodgson's hawk cuckoo	Cuculus_fugax	B	171	host in far-eastern Soviet Asia	"Baker listed another 10 host species represented by single parasitism records; these mostly consisted of flycatchers and babblers."	Pair	Open	Full Migrant
Narcissus Flycatcher	Ficedula_narcissina	Ficedula_narcissina	Hodgson's hawk cuckoo	Cuculus_fugax	FM				Pair	Enclosed	Full Migrant
Indian blue robin	Luscinia_brunnea	Luscinia_brunnea	Hodgson's hawk cuckoo	Cuculus_fugax	B	44, 169-171		"Baker listed another 10 host species represented by single parasitism records; these mostly consisted of flycatchers and babblers."	Pair	Open	Full Migrant
Siberian blue robin	Luscinia_cyane	Luscinia_cyane	Hodgson's hawk cuckoo	Cuculus_fugax	B	171	main host in Japan, host in far-eastern Soviet Asia	"Baker listed another 10 host species represented by single parasitism records; these mostly consisted of flycatchers and babblers."	Pair	Open	Full Migrant
Asian Brown Flycatcher	Muscicapa_dauurica	Muscicapa_dauurica	Hodgson's hawk cuckoo	Cuculus_fugax	FM				Pair	Open	Full Migrant
Eyebrowed Wren-Babbler	Napothera_epilepidota	Napothera_epilepidota	Hodgson's hawk cuckoo	Cuculus_fugax	FM				Pair	Enclosed	Not a Migrant
Small niltava	Niltava_macgrigoriae	Niltava_macgrigoriae	Hodgson's hawk cuckoo	Cuculus_fugax	B	44, 169-171	"evidently a prime host"	"Baker listed another 10 host species represented by single parasitism records; these mostly consisted of flycatchers and babblers."	Pair	Open	Not a Migrant
Rufous-bellied Niltava	Niltava_sundara	Niltava_sundara	Hodgson's hawk cuckoo	Cuculus_fugax	FM				Pair	Open	Not a Migrant
Gray-headed Parrotbill	Paradoxornis_gularis	Paradoxornis_gularis	Hodgson's hawk cuckoo	Cuculus_fugax	FM				Pair	Open	Not a Migrant
White-browed fantail	Rhipidura_aureola	Rhipidura_aureola	Hodgson's hawk cuckoo	Cuculus_fugax	B	44, 169-171		"Baker listed another 10 host species represented by single parasitism records; these mostly consisted of flycatchers and babblers."	Pair	Open	Not a Migrant
Plumbeous water redstart	Rhyacornis_fuliginosa	Rhyacornis_fuliginosa	Hodgson's hawk cuckoo	Cuculus_fugax	B	44, 169-171		"Baker listed another 10 host species represented by single parasitism records; these mostly consisted of flycatchers and babblers."	Pair	NA	Not a Migrant
Common Stonechat	Saxicola_torquatus	Saxicola_torquatus	Hodgson's hawk cuckoo	Cuculus_fugax	FM				Pair	Open	Full Migrant
Buff-chested Babbler	Stachyris_ambigua	Stachyris_ambigua	Hodgson's hawk cuckoo	Cuculus_fugax	FM				Pair	Enclosed	Not a Migrant
Black-throated Babbler	Stachyris_nigricollis	Stachyris_nigricollis	Hodgson's hawk cuckoo	Cuculus_fugax	FM				Pair	Enclosed	Not a Migrant
Red-flanked bluetail (now Orange-flanked bush-robin)	Tarsiger_cyanurus	Tarsiger_cyanurus	Hodgson's hawk cuckoo	Cuculus_fugax	B	171	main host in Japan	"Baker listed another 10 host species represented by single parasitism records; these mostly consisted of flycatchers and babblers."	NA	Open	Full Migrant
Japanese Paradise Flycatcher	Terpsiphone_atrocaudata	Terpsiphone_atrocaudata	Hodgson's hawk cuckoo	Cuculus_fugax	FM				Pair	Open	Full Migrant
Gray-bellied Tesia	Tesia_cyaniventer	Tesia_cyaniventer	Hodgson's hawk cuckoo	Cuculus_fugax	FM				Pair	Enclosed	Altitudinal Migrant
Buff-breasted Babbler	Trichastoma_tickelli	Trichastoma_tickelli	Hodgson's hawk cuckoo	Cuculus_fugax	FM				NA	Enclosed	Not a Migrant
Japanese Thrush	Turdus_cardis	Turdus_cardis	Hodgson's hawk cuckoo	Cuculus_fugax	FM				Pair	Open	Full Migrant
Brown-headed Thrush	Turdus_chrysolaus	Turdus_chrysolaus	Hodgson's hawk cuckoo	Cuculus_fugax	FM				Pair	Open	Full Migrant
Rufous-vented Yuhina	Yuhina_occipitalis	Yuhina_occipitalis	Hodgson's hawk cuckoo	Cuculus_fugax	FM				Pair	Open	Altitudinal Migrant
Yellow-billed Shrike	Corvinella_corvina	Corvinella_corvina	African cuckoo	Cuculus_gularis	FM				Cooperative	Open	Not a Migrant
Cape Robin-Chat	Cossypha_caffra	Cossypha_caffra	African cuckoo	Cuculus_gularis	FM				Pair	Open	Not a Migrant
Azure-winged magpie	Cyanopica_cyanus	Cyanopica_cyanus	African cuckoo	Cuculus_gularis	J	179	presumptive host south of the Amur River in northeastern China (Neufeldt, 1966)	This one is complicated, with some additional host species listed by Baker but later deeemed misidentified. See p. 179 for full info.	Cooperative	Open	Not a Migrant
Fork-tailed drongo	Dicrurus_adsimilis	Dicrurus_adsimilis	African cuckoo	Cuculus_gularis	B	66, 147, 191-192			NA	Open	Not a Migrant
White-browed Scrub Robin	Erythropygia_leucophrys	Erythropygia_leucophrys	African cuckoo	Cuculus_gularis	FM				Pair	Open	Not a Migrant
Kalahari Scrub-Robin	Erythropygia_paena	Erythropygia_paena	African cuckoo	Cuculus_gularis	FM				Pair	Open	Not a Migrant
Southern Boubou	Laniarius_ferrugineus	Laniarius_ferrugineus	African cuckoo	Cuculus_gularis	FM				Pair	Open	Not a Migrant
Common Fiscal	Lanius_collaris	Lanius_collaris	African cuckoo	Cuculus_gularis	FM				Pair	Open	Not a Migrant
Eastern Black-headed Oriole	Oriolus_larvatus	Oriolus_larvatus	African cuckoo	Cuculus_gularis	FM				Pair	Open	Not a Migrant
Southern Grey-headed Sparrow	Passer_diffusus	Passer_diffusus	African cuckoo	Cuculus_gularis	FM				Pair	Enclosed	Not a Migrant
Common Bulbul	Pycnonotus_barbatus	Pycnonotus_barbatus	African cuckoo	Cuculus_gularis	FM				Cooperative	Open	Not a Migrant
Bokmakierie	Telophorus_zeylonus	Telophorus_zeylonus	African cuckoo	Cuculus_gularis	FM				Pair	Open	Not a Migrant
Arrow-marked Babbler	Turdoides_jardineii	Turdoides_jardineii	African cuckoo	Cuculus_gularis	FM				Cooperative	Open	Not a Migrant
Kurrichane Thrush	Turdus_libonyanus	Turdus_libonyanus	African cuckoo	Cuculus_gularis	FM				Pair	Open	Not a Migrant
Common Iora	Aegithina_tiphia	Aegithina_tiphia	Indian cuckoo	Cuculus_micropterus	FM				Pair	Open	Not a Migrant
Streaky-breasted Spiderhunter	Aegithina_tiphia	Aegithina_tiphia	Indian cuckoo	Cuculus_micropterus	FM				Pair	Open	Not a Migrant
Red wattlebird	Anthochaera_carunculata	Anthochaera_carunculata	Indian cuckoo	Cuculus_micropterus	J	48, 201-202		P. 202 suggests that there are 32 host species, but this book only lists 12.	Pair	Open	Not a Migrant
Streaked Spiderhunter	Arachnothera_magna	Arachnothera_magna	Indian cuckoo	Cuculus_micropterus	FM				Pair	Enclosed	Not a Migrant
Azure-winged Magpie	Cyanopica_cyanus	Cyanopica_cyanus	Indian cuckoo	Cuculus_micropterus	FM				Cooperative	Open	Not a Migrant
Forest Wagtail	Dendronanthus_indicus	Dendronanthus_indicus	Indian cuckoo	Cuculus_micropterus	FM				Pair	Open	Full Migrant
Ashy drongo	Dicrurus_leucophaeus	Dicrurus_leucophaeus	Indian cuckoo	Cuculus_micropterus	B	179	primary host in India (Becking 1981)	This one is complicated, with some additional host species listed by Baker but later deeemed misidentified. See p. 179 for full info.	Pair	Open	Full Migrant
Black drongo	Dicrurus_macrocercus	Dicrurus_macrocercus	Indian cuckoo	Cuculus_micropterus	B	179	primary host in India (Becking 1981)	This one is complicated, with some additional host species listed by Baker but later deeemed misidentified. See p. 179 for full info.	Cooperative	Open	Full Migrant
Racket-tailed drongo (now Greater racket-tailed drongo)	Dicrurus_paradiseus	Dicrurus_paradiseus	Indian cuckoo	Cuculus_micropterus	B	179	primary host in Java (Becking 1981)	This one is complicated, with some additional host species listed by Baker but later deeemed misidentified. See p. 179 for full info.	Pair	Open	Not a Migrant
Black-and-yellow Broadbill	Eurylaimus_ochromalus	Eurylaimus_ochromalus	Indian cuckoo	Cuculus_micropterus	FM				Pair	Enclosed	Not a Migrant
Striated laughingthrush	Garrulax_striatus	Garrulax_striatus	Indian cuckoo	Cuculus_micropterus	B	44, 177-179		This one is complicated, with some additional host species listed by Baker but later deeemed misidentified. See p. 179 for full info.	Pair	Open	Not a Migrant
White-bellied Redstart	Hodgsonius_phaenicuroides	Hodgsonius_phaenicuroides	Indian cuckoo	Cuculus_micropterus	FM				NA	Open	Altitudinal Migrant
Brown shrike	Lanius_cristatus	Lanius_cristatus	Indian cuckoo	Cuculus_micropterus	B	179	primary host in Amur region of eastern Siberia (Neufeldt 1966)	This one is complicated, with some additional host species listed by Baker but later deeemed misidentified. See p. 179 for full info.	Pair	Open	Full Migrant
Indian Blue Robin	Luscinia_brunnea	Luscinia_brunnea	Indian cuckoo	Cuculus_micropterus	FM				Pair	Open	Full Migrant
Yellow-bellied Prinia	Prinia_flaviventris	Prinia_flaviventris	Indian cuckoo	Cuculus_micropterus	FM				Pair	Enclosed	Not a Migrant
Light-vented Bulbul	Pycnonotus_sinensis	Pycnonotus_sinensis	Indian cuckoo	Cuculus_micropterus	FM				Pair	Open	Full Migrant
Asian Paradise Flycatcher	Terpsiphone_paradisi	Terpsiphone_paradisi	Indian cuckoo	Cuculus_micropterus	FM				Pair	Open	Full Migrant
Eurasian Blackbird	Turdus_merula	Turdus_merula	Indian cuckoo	Cuculus_micropterus	FM				Pair	Open	Full Migrant
Indian gray thrush (now Tickell's thrush)	Turdus_unicolor	Turdus_unicolor	Indian cuckoo	Cuculus_micropterus	B	44, 177-179		This one is complicated, with some additional host species listed by Baker but later deeemed misidentified. See p. 179 for full info.	Pair	Open	Full Migrant
Spiny-cheeked Honeyeater	Acanthagenys_rufogularis	Acanthagenys_rufogularis	Pallid cuckoo	Cuculus_pallidus	FM				Pair	Open	Not a Migrant
Brown Thornbill	Acanthiza_pusilla	Acanthiza_pusilla	Pallid cuckoo	Cuculus_pallidus	FM				Pair	Closed	Not a Migrant
Western Spinebill	Acanthorhynchus_superciliosus	Acanthorhynchus_superciliosus	Pallid cuckoo	Cuculus_pallidus	FM				Pair	Open	Not a Migrant
Eastern Spinebill	Acanthorhynchus_tenuirostris	Acanthorhynchus_tenuirostris	Pallid cuckoo	Cuculus_pallidus	FM				Pair	Open	Not a Migrant
Australian Reed Warbler	Acrocephalus_australis	Acrocephalus_australis	Pallid cuckoo	Cuculus_pallidus	FM				Female_only	Open	Full Migrant
Clamorous Reed Warbler	Acrocephalus_stentoreus	Acrocephalus_stentoreus	Pallid cuckoo	Cuculus_pallidus	FM				Pair	Open	Full Migrant
Red Wattlebird	Anthochaera_carunculata	Anthochaera_carunculata	Pallid cuckoo	Cuculus_pallidus	FM				Pair	Open	Not a Migrant
Brush Wattlebird	Anthochaera_chrysoptera	Anthochaera_chrysoptera	Pallid cuckoo	Cuculus_pallidus	FM				Pair	Open	Not a Migrant
Yellow Wattlebird	Anthochaera_paradoxa	Anthochaera_paradoxa	Pallid cuckoo	Cuculus_pallidus	FM				Pair	Open	Nomadic
Australasian Pipit	Anthus_novaeseelandiae	Anthus_novaeseelandiae	Pallid cuckoo	Cuculus_pallidus	FM				Female_only	Open	Not a Migrant
Black-faced Wood-Swallow	Artamus_cinereus	Artamus_cinereus	Pallid cuckoo	Cuculus_pallidus	FM				Cooperative	Open	Full Migrant
Dusky Wood-Swallow	Artamus_cyanopterus	Artamus_cyanopterus	Pallid cuckoo	Cuculus_pallidus	FM				Cooperative	Open	Full Migrant
White-breasted Wood-Swallow	Artamus_leucorynchus	Artamus_leucorynchus	Pallid cuckoo	Cuculus_pallidus	FM				Cooperative	Open	Full Migrant
Little Wood-Swallow	Artamus_minor	Artamus_minor	Pallid cuckoo	Cuculus_pallidus	FM				Cooperative	Enclosed	Full Migrant
Masked Wood-Swallow	Artamus_personatus	Artamus_personatus	Pallid cuckoo	Cuculus_pallidus	FM				Pair	Open	Full Migrant
White-browed Wood-Swallow	Artamus_superciliosus	Artamus_superciliosus	Pallid cuckoo	Cuculus_pallidus	FM				Pair	Open	Full Migrant
Rufous Calamanthus	Calamanthus_campestris	Calamanthus_campestris	Pallid cuckoo	Cuculus_pallidus	FM				Pair	Closed	Not a Migrant
Striated Calamanthus	Calamanthus_fuliginosus	Calamanthus_fuliginosus	Pallid cuckoo	Cuculus_pallidus	FM				Pair	Closed	Not a Migrant
European Goldfinch (introduced)	Carduelis_carduelis	Carduelis_carduelis	Pallid cuckoo	Cuculus_pallidus	FM				Pair	Open	Full Migrant
European Greenfinch (introduced)	Carduelis_chloris	Carduelis_chloris	Pallid cuckoo	Cuculus_pallidus	FM				Pair	Open	Full Migrant
Pied Honeyeater	Certhionyx_variegatus	Certhionyx_variegatus	Pallid cuckoo	Cuculus_pallidus	FM				Pair	Open	Nomadic
Rufous Songlark	Cincloramphus_mathewsi	Cincloramphus_mathewsi	Pallid cuckoo	Cuculus_pallidus	FM				Pair	Open	Full Migrant
Bower�s Shrike-Thrush	Colluricincla_boweri	Colluricincla_boweri	Pallid cuckoo	Cuculus_pallidus	FM				Pair	Open	Not a Migrant
Grey Shrike-Thrush	Colluricincla_harmonica	Colluricincla_harmonica	Pallid cuckoo	Cuculus_pallidus	FM				Pair	Open	Not a Migrant
Rufous-throated Honeyeater	Conopophila_rufogularis	Conopophila_rufogularis	Pallid cuckoo	Cuculus_pallidus	FM				Pair	Open	Not a Migrant
Black-faced Cuckoo-Shrike	Coracina_novaehollandiae	Coracina_novaehollandiae	Pallid cuckoo	Cuculus_pallidus	FM				Pair	Open	Full Migrant
Slender-billed Cicadabird	Coracina_tenuirostris	Coracina_tenuirostris	Pallid cuckoo	Cuculus_pallidus	FM				Pair	Open	Full Migrant
White-throated Treecreeper	Cormobates_leucophaea	Cormobates_leucophaea	Pallid cuckoo	Cuculus_pallidus	FM				Pair	Enclosed	Not a Migrant
Pied Butcherbird	Cracticus_nigrogularis	Cracticus_nigrogularis	Pallid cuckoo	Cuculus_pallidus	FM				Cooperative	Open	Not a Migrant
Gray Butcherbird	Cracticus_torquatus	Cracticus_torquatus	Pallid cuckoo	Cuculus_pallidus	FM				Cooperative	Open	Not a Migrant
Varied Sittella	Daphoenositta_chrysoptera	Daphoenositta_chrysoptera	Pallid cuckoo	Cuculus_pallidus	FM				Cooperative	Open	Not a Migrant
Spangled Drongo	Dicrurus_bracteatus	Dicrurus_bracteatus	Pallid cuckoo	Cuculus_pallidus	FM				Pair	Open	Full Migrant
Southern Scrub-Robin	Drymodes_brunneopygia	Drymodes_brunneopygia	Pallid cuckoo	Cuculus_pallidus	FM				Pair	Open	Not a Migrant
Blue-faced Honeyeater	Entomyzon_cyanotis	Entomyzon_cyanotis	Pallid cuckoo	Cuculus_pallidus	FM				Cooperative	Open	Not a Migrant
Eastern Yellow Robin	Eopsaltria_australis	Eopsaltria_australis	Pallid cuckoo	Cuculus_pallidus	FM				Cooperative	Open	Not a Migrant
White-breasted Robin	Eopsaltria_georgiana	Eopsaltria_georgiana	Pallid cuckoo	Cuculus_pallidus	FM				Cooperative	Open	Not a Migrant
Western Yellow Robin	Eopsaltria_griseogularis	Eopsaltria_griseogularis	Pallid cuckoo	Cuculus_pallidus	FM				Cooperative	Open	Not a Migrant
White-fronted Chat	Epthianura_albifrons	Epthianura_albifrons	Pallid cuckoo	Cuculus_pallidus	FM				Pair	Open	Not a Migrant
Crimson Chat	Epthianura_tricolor	Epthianura_tricolor	Pallid cuckoo	Cuculus_pallidus	FM				Pair	Open	Full Migrant
Crested Shrike-Tit	Falcunculus_frontatus	Falcunculus_frontatus	Pallid cuckoo	Cuculus_pallidus	FM				Cooperative	Open	Not a Migrant
Large-billed Gerygone	Gerygone_magnirostris	Gerygone_magnirostris	Pallid cuckoo	Cuculus_pallidus	FM				Pair	Closed	Not a Migrant
Magpie-Lark	Grallina_cyanoleuca	Grallina_cyanoleuca	Pallid cuckoo	Cuculus_pallidus	FM				Pair	Open	Full Migrant
Painted Honeyeater	Grantiella_picta	Grantiella_picta	Pallid cuckoo	Cuculus_pallidus	FM				Pair	Open	Full Migrant
White-shouldered Triller	Lalage_sueurii	Lalage_sueurii	Pallid cuckoo	Cuculus_pallidus	FM				Pair	NA	Not a Migrant
White-winged Triller	Lalage_tricolor	Lalage_tricolor	Pallid cuckoo	Cuculus_pallidus	FM				Pair	Open	Full Migrant
Yellow-faced honeyeater	Lichenostomus_chrysops	Lichenostomus_chrysops	Pallid cuckoo	Cuculus_pallidus	B	48, 201-202		P. 202 suggests that there are 32 host species, but this book only lists 12.	Pair	Open	Full Migrant
Purple-gaped Honeyeater	Lichenostomus_cratitius	Lichenostomus_cratitius	Pallid cuckoo	Cuculus_pallidus	FM				Pair	Open	Not a Migrant
Mangrove Honeyeater	Lichenostomus_fasciogularis	Lichenostomus_fasciogularis	Pallid cuckoo	Cuculus_pallidus	FM				Pair	Open	Not a Migrant
Yellow-throated Honeyeater	Lichenostomus_flavicollis	Lichenostomus_flavicollis	Pallid cuckoo	Cuculus_pallidus	FM				Pair	Open	Not a Migrant
Yellow Honeyeater	Lichenostomus_flavus	Lichenostomus_flavus	Pallid cuckoo	Cuculus_pallidus	FM				Cooperative	Open	Not a Migrant
Grey-headed Honeyeater	Lichenostomus_keartlandi	Lichenostomus_keartlandi	Pallid cuckoo	Cuculus_pallidus	FM				Pair	Open	Not a Migrant
White-eared honeyeater	Lichenostomus_leucotis	Lichenostomus_leucotis	Pallid cuckoo	Cuculus_pallidus	B	48, 201-202		P. 202 suggests that there are 32 host species, but this book only lists 12.	Pair	Open	Not a Migrant
Yellow-tufted honeyeater	Lichenostomus_melanops	Lichenostomus_melanops	Pallid cuckoo	Cuculus_pallidus	B	48, 201-202		P. 202 suggests that there are 32 host species, but this book only lists 12.	Cooperative	Open	Not a Migrant
Yellow-plumed Honeyeater	Lichenostomus_ornatus	Lichenostomus_ornatus	Pallid cuckoo	Cuculus_pallidus	FM				Pair	Open	Not a Migrant
White-plumed honeyeater	Lichenostomus_penicillatus	Lichenostomus_penicillatus	Pallid cuckoo	Cuculus_pallidus	B	48, 201-202		P. 202 suggests that there are 32 host species, but this book only lists 12.	Cooperative	Open	Not a Migrant
Grey-fronted Honeyeater	Lichenostomus_plumulus	Lichenostomus_plumulus	Pallid cuckoo	Cuculus_pallidus	FM				Pair	Open	Not a Migrant
White-caped Honeyeater	Lichenostomus_unicolor	Lichenostomus_unicolor	Pallid cuckoo	Cuculus_pallidus	FM				Pair	Open	Not a Migrant
Varied Honeyeater	Lichenostomus_versicolor	Lichenostomus_versicolor	Pallid cuckoo	Cuculus_pallidus	FM				Cooperative	Enclosed	Not a Migrant
Singing honeyeater	Lichenostomus_virescens	Lichenostomus_virescens	Pallid cuckoo	Cuculus_pallidus	B	48, 201-202		P. 202 suggests that there are 32 host species, but this book only lists 12.	Cooperative	Open	Not a Migrant
Brown Honeyeater	Lichmera_indistincta	Lichmera_indistincta	Pallid cuckoo	Cuculus_pallidus	FM				Pair	Open	Nomadic
Superb Fairywren	Malurus_cyaneus	Malurus_cyaneus	Pallid cuckoo	Cuculus_pallidus	FM				Cooperative	Closed	Not a Migrant
Red-backed Fairywren	Malurus_melanocephalus	Malurus_melanocephalus	Pallid cuckoo	Cuculus_pallidus	FM				Cooperative	Closed	Not a Migrant
White-rumped miner (now Yellow-throated miner)	Manorina_flavigula	Manorina_flavigula	Pallid cuckoo	Cuculus_pallidus	B	48, 201-202		P. 202 suggests that there are 32 host species, but this book only lists 12.	Cooperative	Open	Not a Migrant
Noisy Miner	Manorina_melanocephala	Manorina_melanocephala	Pallid cuckoo	Cuculus_pallidus	FM				Cooperative	Open	Not a Migrant
Bell miner	Manorina_melanophrys	Manorina_melanophrys	Pallid cuckoo	Cuculus_pallidus	B	48, 201-202		P. 202 suggests that there are 32 host species, but this book only lists 12.	Cooperative	Open	Not a Migrant
Hooded Robin	Melanodryas_cucullata	Melanodryas_cucullata	Pallid cuckoo	Cuculus_pallidus	FM				Cooperative	Open	Not a Migrant
Dusky Robin	Melanodryas_vittata	Melanodryas_vittata	Pallid cuckoo	Cuculus_pallidus	FM				Cooperative	Open	Not a Migrant
Lewin�s Honeyeater	Meliphaga_lewinii	Meliphaga_lewinii	Pallid cuckoo	Cuculus_pallidus	FM				Pair	Open	Not a Migrant
Black-headed Honeyeater	Melithreptus_affinis	Melithreptus_affinis	Pallid cuckoo	Cuculus_pallidus	FM				Cooperative	Open	Not a Migrant
White-throated Honeyeater	Melithreptus_albogularis	Melithreptus_albogularis	Pallid cuckoo	Cuculus_pallidus	FM				Cooperative	Open	Not a Migrant
Brown-headed honeyeater	Melithreptus_brevirostris	Melithreptus_brevirostris	Pallid cuckoo	Cuculus_pallidus	B	48, 201-202		P. 202 suggests that there are 32 host species, but this book only lists 12.	Cooperative	Open	Not a Migrant
Black-chinned Honeyeater	Melithreptus_gularis	Melithreptus_gularis	Pallid cuckoo	Cuculus_pallidus	FM				Cooperative	Open	Not a Migrant
White-naped honeyeater	Melithreptus_lunatus	Melithreptus_lunatus	Pallid cuckoo	Cuculus_pallidus	B	48, 201-202		P. 202 suggests that there are 32 host species, but this book only lists 12.	Cooperative	Open	Full Migrant
Strong-billed Honeyeater	Melithreptus_validirostris	Melithreptus_validirostris	Pallid cuckoo	Cuculus_pallidus	FM				Cooperative	Open	Not a Migrant
Rainbow Bee-eater	Merops_ornatus	Merops_ornatus	Pallid cuckoo	Cuculus_pallidus	FM				Cooperative	Enclosed	Full Migrant
Jacky-Winter	Microeca_fascinans	Microeca_fascinans	Pallid cuckoo	Cuculus_pallidus	FM				Cooperative	Open	Not a Migrant
Satin Flycatcher	Myiagra_cyanoleuca	Myiagra_cyanoleuca	Pallid cuckoo	Cuculus_pallidus	FM				Pair	Open	Full Migrant
Restless Flycatcher	Myiagra_inquieta	Myiagra_inquieta	Pallid cuckoo	Cuculus_pallidus	FM				Pair	Open	Nomadic
Leaden Flycatcher	Myiagra_rubecula	Myiagra_rubecula	Pallid cuckoo	Cuculus_pallidus	FM				Pair	Open	Full Migrant
Red-throated Honeyeater	Myzomela_eques	Myzomela_eques	Pallid cuckoo	Cuculus_pallidus	FM				Pair	Open	Nomadic
Red-browed Firetail	Neochmia_temporalis	Neochmia_temporalis	Pallid cuckoo	Cuculus_pallidus	FM				Pair	Closed	Not a Migrant
Crested Bellbird	Oreoica_gutturalis	Oreoica_gutturalis	Pallid cuckoo	Cuculus_pallidus	FM				Pair	Open	Not a Migrant
Olive-backed Oriole	Oriolus_sagittatus	Oriolus_sagittatus	Pallid cuckoo	Cuculus_pallidus	FM				Pair	Open	Full Migrant
Gilbert�s Whistler	Pachycephala_inornata	Pachycephala_inornata	Pallid cuckoo	Cuculus_pallidus	FM				Pair	Open	Not a Migrant
Black-tailed Whistler	Pachycephala_melanura	Pachycephala_melanura	Pallid cuckoo	Cuculus_pallidus	FM				Pair	Open	Not a Migrant
Olive Whistler	Pachycephala_olivacea	Pachycephala_olivacea	Pallid cuckoo	Cuculus_pallidus	FM				Pair	Open	Not a Migrant
Golden Whistler	Pachycephala_pectoralis	Pachycephala_pectoralis	Pallid cuckoo	Cuculus_pallidus	FM				Pair	Open	Not a Migrant
Rufous whistler	Pachycephala_rufiventris	Pachycephala_rufiventris	Pallid cuckoo	Cuculus_pallidus	B	48, 201-202		P. 202 suggests that there are 32 host species, but this book only lists 12.	Pair	Open	Full Migrant
Red-lored Whistler	Pachycephala_rufogularis	Pachycephala_rufogularis	Pallid cuckoo	Cuculus_pallidus	FM				Pair	Open	Not a Migrant
House Sparrow (introduced)	Passer_domesticus	Passer_domesticus	Pallid cuckoo	Cuculus_pallidus	FM				Cooperative	Closed	Not a Migrant
Red-capped Robin	Petroica_goodenovii	Petroica_goodenovii	Pallid cuckoo	Cuculus_pallidus	FM				Pair	Open	Full Migrant
Scarlet Robin	Petroica_multicolor	Petroica_multicolor	Pallid cuckoo	Cuculus_pallidus	FM				Pair	Open	Full Migrant
Flame Robin	Petroica_phoenicea	Petroica_phoenicea	Pallid cuckoo	Cuculus_pallidus	FM				Pair	Open	Full Migrant
Helmeted Friarbird	Philemon_buceroides	Philemon_buceroides	Pallid cuckoo	Cuculus_pallidus	FM				Pair	Open	Not a Migrant
Little Friarbird	Philemon_citreogularis	Philemon_citreogularis	Pallid cuckoo	Cuculus_pallidus	FM				Pair	Open	Full Migrant
Noisy Friarbird	Philemon_corniculatus	Philemon_corniculatus	Pallid cuckoo	Cuculus_pallidus	FM				Pair	Open	Full Migrant
White-fronted Honeyeater	Phylidonyris_albifrons	Phylidonyris_albifrons	Pallid cuckoo	Cuculus_pallidus	FM				Pair	Open	Full Migrant
Tawny-crowned Honeyeater	Phylidonyris_melanops	Phylidonyris_melanops	Pallid cuckoo	Cuculus_pallidus	FM				Pair	Open	Not a Migrant
White-cheeked Honeyeater	Phylidonyris_niger	Phylidonyris_niger	Pallid cuckoo	Cuculus_pallidus	FM				Pair	Open	Not a Migrant
New Holland Honeyeater	Phylidonyris_novaehollandiae	Phylidonyris_novaehollandiae	Pallid cuckoo	Cuculus_pallidus	FM				Pair	Open	Not a Migrant
Crescent Honeyeater	Phylidonyris_pyrrhopterus	Phylidonyris_pyrrhopterus	Pallid cuckoo	Cuculus_pallidus	FM				Pair	Open	Altitudinal Migrant
Striped Honeyeater	Plectorhyncha_lanceolata	Plectorhyncha_lanceolata	Pallid cuckoo	Cuculus_pallidus	FM				Cooperative	Open	Not a Migrant
White-browed Babbler	Pomatostomus_superciliosus	Pomatostomus_superciliosus	Pallid cuckoo	Cuculus_pallidus	FM				Cooperative	Closed	Not a Migrant
Chirruping Wedgebill	Psophodes_occidentalis	Psophodes_occidentalis	Pallid cuckoo	Cuculus_pallidus	FM				Pair	Open	Not a Migrant
Red-whiskered Bulbul (introduced)	Pycnonotus_jocosus	Pycnonotus_jocosus	Pallid cuckoo	Cuculus_pallidus	FM				Pair	Open	Not a Migrant
Bar-breasted Honeyeater	Ramsayornis_fasciatus	Ramsayornis_fasciatus	Pallid cuckoo	Cuculus_pallidus	FM				Pair	Closed	Nomadic
Grey Fantail	Rhipidura_fuliginosa	Rhipidura_fuliginosa	Pallid cuckoo	Cuculus_pallidus	FM				Pair	Open	Full Migrant
Willie wagtail	Rhipidura_leucophrys	Rhipidura_leucophrys	Pallid cuckoo	Cuculus_pallidus	B	48, 201-202		P. 202 suggests that there are 32 host species, but this book only lists 12.	Pair	Open	Not a Migrant
Rufous Fantail	Rhipidura_rufifrons	Rhipidura_rufifrons	Pallid cuckoo	Cuculus_pallidus	FM				Pair	Open	Full Migrant
White-browed Scrubwren	Sericornis_frontalis	Sericornis_frontalis	Pallid cuckoo	Cuculus_pallidus	FM				Cooperative	Closed	Not a Migrant
Tasmanian Scrubwren	Sericornis_humilis	Sericornis_humilis	Pallid cuckoo	Cuculus_pallidus	FM				Pair	Closed	Not a Migrant
Australasian Figbird	Sphecotheres_vieilloti	Sphecotheres_vieilloti	Pallid cuckoo	Cuculus_pallidus	FM				Pair	Open	Not a Migrant
Green Figbird	Sphecotheres_viridis	Sphecotheres_viridis	Pallid cuckoo	Cuculus_pallidus	FM				Cooperative	NA	Not a Migrant
Southern Emuwren	Stipiturus_malachurus	Stipiturus_malachurus	Pallid cuckoo	Cuculus_pallidus	FM				Cooperative	Closed	Not a Migrant
Eurasian Blackbid (introduced)	Turdus_merula	Turdus_merula	Pallid cuckoo	Cuculus_pallidus	FM				Pair	Open	Full Migrant
Regent Honeyeater	Xanthomyza_phrygia	Xanthomyza_phrygia	Pallid cuckoo	Cuculus_pallidus	FM				Pair	Open	Full Migrant
Silvereye	Zosterops_lateralis	Zosterops_lateralis	Pallid cuckoo	Cuculus_pallidus	FM				Pair	Open	Full Migrant
Madagascar swamp warbler	Acrocephalus_newtoni	Acrocephalus_newtoni	Lesser cuckoo	Cuculus_poliocephalus	J	199-200	fairly frequent host		Pair	Open	Not a Migrant
Manchurian bush-warbler	Cettia_canturians	Cettia_canturians	Lesser cuckoo	Cuculus_poliocephalus	B	45, 197-199	principal host in the former USSR, Labelled in Table 12 on p. 45 as "Asian lesser cuckoo"	21 species mentioned from Baker (1942) but only 10 of which listed in Table 12. Also further host species for Japan (Brazil 1991).	Pair	Enclosed	Full Migrant
Japanese bush warbler	Cettia_diphone	Cettia_diphone	Lesser cuckoo	Cuculus_poliocephalus	B	199	major host in Japan	21 species mentioned from Baker (1942) but only 10 of which listed in Table 12. Also further host species for Japan (Brazil 1991).	Female_only	Enclosed	Full Migrant
Aberrant Bush Warbler	Cettia_flavolivacea	Cettia_flavolivacea	Lesser cuckoo	Cuculus_poliocephalus	FM				Pair	Enclosed	Altitudinal Migrant
Brownish-flanked bush warbler	Cettia_fortipes	Cettia_fortipes	Lesser cuckoo	Cuculus_poliocephalus	B	45, 197-199	Labelled in Table 12 on p. 45 as "Asian lesser cuckoo"	21 species mentioned from Baker (1942) but only 10 of which listed in Table 12. Also further host species for Japan (Brazil 1991).	Pair	Enclosed	Altitudinal Migrant
Pale-footed bush warbler	Cettia_pallidipes	Cettia_pallidipes	Lesser cuckoo	Cuculus_poliocephalus	B	199	host in Sikkim	21 species mentioned from Baker (1942) but only 10 of which listed in Table 12. Also further host species for Japan (Brazil 1991).	NA	Enclosed	Altitudinal Migrant
Blue-and-white Flycatcher	Cyanoptila_cyanomelana	Cyanoptila_cyanomelana	Lesser cuckoo	Cuculus_poliocephalus	FM				Pair	Enclosed	Full Migrant
Black-faced Bunting	Emberiza_spodocephala	Emberiza_spodocephala	Lesser cuckoo	Cuculus_poliocephalus	FM				Pair	Open	Full Migrant
Middendorff�s Grasshopper-Warbler	Locustella_ochotensis	Locustella_ochotensis	Lesser cuckoo	Cuculus_poliocephalus	FM				Pair	Open	Full Migrant
Dark-necked tailorbird	Orthotomus_atrogularis	Orthotomus_atrogularis	Lesser cuckoo	Cuculus_poliocephalus	B	45, 197-199	Labelled in Table 12 on p. 45 as "Asian lesser cuckoo"	21 species mentioned from Baker (1942) but only 10 of which listed in Table 12. Also further host species for Japan (Brazil 1991).	Pair	Open	Not a Migrant
Tickell�s Leaf-Warbler	Phylloscopus_affinis	Phylloscopus_affinis	Lesser cuckoo	Cuculus_poliocephalus	FM				Pair	Enclosed	Full Migrant
Yellow-vented warbler	Phylloscopus_cantator	Phylloscopus_cantator	Lesser cuckoo	Cuculus_poliocephalus	B	45, 197-199	Labelled in Table 12 on p. 45 as "Asian lesser cuckoo"	21 species mentioned from Baker (1942) but only 10 of which listed in Table 12. Also further host species for Japan (Brazil 1991).	Pair	Enclosed	Altitudinal Migrant
Eastern Crowned-Warbler	Phylloscopus_coronatus	Phylloscopus_coronatus	Lesser cuckoo	Cuculus_poliocephalus	FM				Pair	Enclosed	Full Migrant
Ijima�s Warbler	Phylloscopus_ijimae	Phylloscopus_ijimae	Lesser cuckoo	Cuculus_poliocephalus	FM				Pair	NA	Full Migrant
Western crowned-warbler	Phylloscopus_occipitalis	Phylloscopus_occipitalis	Lesser cuckoo	Cuculus_poliocephalus	B	45, 197-199	Labelled in Table 12 on p. 45 as "Asian lesser cuckoo"	21 species mentioned from Baker (1942) but only 10 of which listed in Table 12. Also further host species for Japan (Brazil 1991).	Pair	Enclosed	Full Migrant
Blyth's leaf-warbler	Phylloscopus_reguloides	Phylloscopus_reguloides	Lesser cuckoo	Cuculus_poliocephalus	B	45, 197-199	Labelled in Table 12 on p. 45 as "Asian lesser cuckoo"	21 species mentioned from Baker (1942) but only 10 of which listed in Table 12. Also further host species for Japan (Brazil 1991).	Pair	Enclosed	Altitudinal Migrant
Gray-hooded warbler	Phylloscopus_xanthoschistos	Phylloscopus_xanthoschistos	Lesser cuckoo	Cuculus_poliocephalus	B	45, 197-199	Labelled in Table 12 on p. 45 as "Asian lesser cuckoo"	21 species mentioned from Baker (1942) but only 10 of which listed in Table 12. Also further host species for Japan (Brazil 1991).	NA	Enclosed	Not a Migrant
Scaly-breasted wren-babbler	Pnoepyga_albiventer	Pnoepyga_albiventer	Lesser cuckoo	Cuculus_poliocephalus	B	45, 197-199	Labelled in Table 12 on p. 45 as "Asian lesser cuckoo"	21 species mentioned from Baker (1942) but only 10 of which listed in Table 12. Also further host species for Japan (Brazil 1991).	NA	Enclosed	Altitudinal Migrant
Pygmy wren-babbler	Pnoepyga_pusilla	Pnoepyga_pusilla	Lesser cuckoo	Cuculus_poliocephalus	B	45, 197-199	Labelled in Table 12 on p. 45 as "Asian lesser cuckoo"	21 species mentioned from Baker (1942) but only 10 of which listed in Table 12. Also further host species for Japan (Brazil 1991).	Pair	Enclosed	Altitudinal Migrant
Yellow-bellied prinia	Prinia_flaviventris	Prinia_flaviventris	Lesser cuckoo	Cuculus_poliocephalus	B	45, 197-199	Labelled in Table 12 on p. 45 as "Asian lesser cuckoo"	21 species mentioned from Baker (1942) but only 10 of which listed in Table 12. Also further host species for Japan (Brazil 1991).	Pair	Enclosed	Not a Migrant
Chestnut-headed Tesia	Tesia_castaneocoronata	Tesia_castaneocoronata	Lesser cuckoo	Cuculus_poliocephalus	FM				NA	NA	Altitudinal Migrant
Gray-bellied wren (now Grey-bellied tesia)	Tesia_cyaniventer	Tesia_cyaniventer	Lesser cuckoo	Cuculus_poliocephalus	B	45, 197-199	Labelled in Table 12 on p. 45 as "Asian lesser cuckoo"	21 species mentioned from Baker (1942) but only 10 of which listed in Table 12. Also further host species for Japan (Brazil 1991).	Pair	Enclosed	Altitudinal Migrant
Winter wren	Troglodytes_troglodytes	Troglodytes_troglodytes	Lesser cuckoo	Cuculus_poliocephalus	B	199	"sometimes" host in Japan	21 species mentioned from Baker (1942) but only 10 of which listed in Table 12. Also further host species for Japan (Brazil 1991).	Pair	Closed	Full Migrant
Japanese Thrush	Turdus_cardis	Turdus_cardis	Lesser cuckoo	Cuculus_poliocephalus	FM				Pair	Open	Full Migrant
Long-tailed Rosefinch	Uragus_sibiricus	Uragus_sibiricus	Lesser cuckoo	Cuculus_poliocephalus	FM				Pair	Open	Full Migrant
Grey Thrush	Zoothera_princei	Zoothera_princei	Lesser cuckoo	Cuculus_poliocephalus	FM				Pair	Open	Not a Migrant
Oriental Reed Warbler	Acrocephalus_arundinaceus	Acrocephalus_arundinaceus	Madagascar cuckoo	Cuculus_rochii	FM				Pair	Open	Full Migrant
Madagascar Swamp-Warbler	Acrocephalus_newtoni	Acrocephalus_newtoni	Madagascar cuckoo	Cuculus_rochii	FM				Pair	Open	Not a Migrant
Grey-crowned Tetraka/Greenbul	Bernieria_cinereiceps	Bernieria_cinereiceps	Madagascar cuckoo	Cuculus_rochii	FM				NA	Open	Not a Migrant
Madagascar cisticola	Cisticola_cherina	Cisticola_cherina	Madagascar cuckoo	Cuculus_rochii	B	199-200	usual host		Pair	Enclosed	Not a Migrant
Madagascar Magpie-Robin	Copsychus_albospecularis	Copsychus_albospecularis	Madagascar cuckoo	Cuculus_rochii	FM				Pair	Open	Not a Migrant
Madagascar Bushlark	Mirafra_hova	Mirafra_hova	Madagascar cuckoo	Cuculus_rochii	FM				Pair	Open	Not a Migrant
Forest Rock Thrush	Monticola_sharpei	Monticola_sharpei	Madagascar cuckoo	Cuculus_rochii	FM				NA	Enclosed	Not a Migrant
Souimanga sunbird	Nectarinia_sovimanga	Nectarinia_sovimanga	Madagascar cuckoo	Cuculus_rochii	J	199-200	sometimes host		Female_only	Enclosed	Not a Migrant
Madagascar/Souimanga Sunbird	Nectarinia_sovimanga	Nectarinia_sovimanga	Madagascar cuckoo	Cuculus_rochii	FM				Female_only	Enclosed	Not a Migrant
Northern jery (now Common jery)	Neomixis_tenella	Neomixis_tenella	Madagascar cuckoo	Cuculus_rochii	B	199-200	less frequent host		NA	Enclosed	Not a Migrant
Lemon-rumped warbler	Phylloscopus_proregulus	Phylloscopus_proregulus	Madagascar cuckoo	Cuculus_rochii	J	193-196	eastern Asian host	Several further refs indicated, especially for minor Japanese hosts (p. 196)	Pair	Enclosed	Full Migrant
African Stonechat	Saxicola_torquatus	Saxicola_torquatus	Madagascar cuckoo	Cuculus_rochii	FM				Pair	Open	Full Migrant
Madagascar paradise flycatcher	Terpsiphone_mutata	Terpsiphone_mutata	Madagascar cuckoo	Cuculus_rochii	B	199-200	less frequent host		Pair	Open	Not a Migrant
Fire-crested Alethe	Alethe_diademata	Alethe_diademata	Red-chested cuckoo	Cuculus_solitarius	FM				Pair	Open	Not a Migrant
Little Greenbul	Andropadus_virens	Andropadus_virens	Red-chested cuckoo	Cuculus_solitarius	FM				Pair	Open	Altitudinal Migrant
Cape Penduline Tit	Anthoscopus_minutus	Anthoscopus_minutus	Red-chested cuckoo	Cuculus_solitarius	FM				Cooperative	Enclosed	Not a Migrant
Collared Sunbird	Anthreptes_collaris	Anthreptes_collaris	Red-chested cuckoo	Cuculus_solitarius	FM				Female_only	Closed	Not a Migrant
Plain-backed Pipit	Anthus_leucophrys	Anthus_leucophrys	Red-chested cuckoo	Cuculus_solitarius	FM				Pair	Open	Not a Migrant
African Pipit	Anthus_richardi	Anthus_richardi	Red-chested cuckoo	Cuculus_solitarius	FM				Pair	Open	Full Migrant
Little spider hunter	Arachnothera_longirostra	Arachnothera_longirostra	Red-chested cuckoo	Cuculus_solitarius	J	44, 162-165		"Ten additional species (two laughingthrushes, two babblers, two yuhinas, two thrushes, a bulbul, and a shrike) were listed as having single records of parasitism in Baker's egg collection. A few additional species (two laughingthrushes, a quaker babbler, a barwing, and a Ficedula flycatcher) were mentioned as reported hosts, but parasitized clutches were not represented in his collection."	NA	Closed	Not a Migrant
Honeyguide Greenbul	Baeopogon_indicator	Baeopogon_indicator	Red-chested cuckoo	Cuculus_solitarius	FM				NA	Open	Not a Migrant
Familiar Chat	Cercomela_familiaris	Cercomela_familiaris	Red-chested cuckoo	Cuculus_solitarius	FM				Pair	Open	Not a Migrant
Yellow-bellied Greenbul	Chlorocichla_flaviventris	Chlorocichla_flaviventris	Red-chested cuckoo	Cuculus_solitarius	FM				Pair	Open	Not a Migrant
Archer�s Robin-Chat	Cossypha_archeri	Cossypha_archeri	Red-chested cuckoo	Cuculus_solitarius	FM				NA	Open	Not a Migrant
Cape robin chat	Cossypha_caffra	Cossypha_caffra	Red-chested cuckoo	Cuculus_solitarius	B	66, 171-174	certainly the most frequent host in South Africa, important host in southeastern and East Africa		Pair	Open	Not a Migrant
Blue-shouldered Robin-Chat	Cossypha_cyanocampter	Cossypha_cyanocampter	Red-chested cuckoo	Cuculus_solitarius	FM				Pair	Open	Not a Migrant
Chorister robin-chat	Cossypha_dichroa	Cossypha_dichroa	Red-chested cuckoo	Cuculus_solitarius	B	147			Pair	Enclosed	Not a Migrant
White-browed robin-chat	Cossypha_heuglini	Cossypha_heuglini	Red-chested cuckoo	Cuculus_solitarius	B	66, 147, 171-174			Pair	Enclosed	Not a Migrant
White-throated robin chat	Cossypha_humeralis	Cossypha_humeralis	Red-chested cuckoo	Cuculus_solitarius	B	147	major host species		Pair	Open	Not a Migrant
Natal robin-chat (now Red-capped robin-chat)	Cossypha_natalensis	Cossypha_natalensis	Red-chested cuckoo	Cuculus_solitarius	B	147			Pair	Enclosed	Not a Migrant
Snowy-crowned Robin-Chat	Cossypha_niveicapilla	Cossypha_niveicapilla	Red-chested cuckoo	Cuculus_solitarius	FM				Pair	Enclosed	Not a Migrant
Rueppell's robin-chat	Cossypha_semirufa	Cossypha_semirufa	Red-chested cuckoo	Cuculus_solitarius	B	66, 147, 171-174	major host species		Pair	Enclosed	Not a Migrant
White-eyed Slaty Flycatcher	Dioptrornis_fischeri	Dioptrornis_fischeri	Red-chested cuckoo	Cuculus_solitarius	FM				Pair	Open	Not a Migrant
Karoo scrub robin	Erythropygia_coryphaeus	Erythropygia_coryphaeus	Red-chested cuckoo	Cuculus_solitarius	J	175			Cooperative	Open	Not a Migrant
Karoo Scrub-Robin	Erythropygia_coryphaeus	Erythropygia_coryphaeus	Red-chested cuckoo	Cuculus_solitarius	FM				Cooperative	Open	Not a Migrant
Red-backed scrub robin	Erythropygia_leucophrys	Erythropygia_leucophrys	Red-chested cuckoo	Cuculus_solitarius	J	175			Pair	Open	Not a Migrant
Red-backed White-browed Scrub-Robin	Erythropygia_leucophrys	Erythropygia_leucophrys	Red-chested cuckoo	Cuculus_solitarius	FM				Pair	Open	Not a Migrant
Eastern bearded scrub robin	Erythropygia_quadrivirgata	Erythropygia_quadrivirgata	Red-chested cuckoo	Cuculus_solitarius	J	147			Pair	Open	Not a Migrant
Bearded Scrub-Robin	Erythropygia_quadrivirgata	Erythropygia_quadrivirgata	Red-chested cuckoo	Cuculus_solitarius	FM				Pair	Open	Not a Migrant
Miombo Blue-eared Starling	Lamprotornis_elisabeth	Lamprotornis_elisabeth	Red-chested cuckoo	Cuculus_solitarius	FM				Pair	Enclosed	Not a Migrant
Southern Black-Flycatcher	Melaenornis_pammelaina	Melaenornis_pammelaina	Red-chested cuckoo	Cuculus_solitarius	FM				Pair	Open	Not a Migrant
Cape rock thrush	Monticola_rupestris	Monticola_rupestris	Red-chested cuckoo	Cuculus_solitarius	B	147			Pair	Enclosed	Not a Migrant
Pied wagtail (African)	Motacilla_aguimp	Motacilla_aguimp	Red-chested cuckoo	Cuculus_solitarius	B	147			Pair	Open	Not a Migrant
Cape wagtail	Motacilla_capensis	Motacilla_capensis	Red-chested cuckoo	Cuculus_solitarius	B	66, 147, 171-174			Pair	Open	Not a Migrant
Long-tailed wagtail (now Mountain wagtail)	Motacilla_clara	Motacilla_clara	Red-chested cuckoo	Cuculus_solitarius	B	147			Pair	Open	Not a Migrant
Dusky Alseonax	Muscicapa_adusta	Muscicapa_adusta	Red-chested cuckoo	Cuculus_solitarius	FM				Pair	Open	Not a Migrant
Ashy Flycatcher	Muscicapa_caerulescens	Muscicapa_caerulescens	Red-chested cuckoo	Cuculus_solitarius	FM				Pair	NA	Not a Migrant
Mocking chat (now Mocking cliff-chat)	Myrmecocichla_cinnamomeiventris	Myrmecocichla_cinnamomeiventris	Red-chested cuckoo	Cuculus_solitarius	J	147			NA	Enclosed	Full Migrant
Mocking Cliff-Chat	Myrmecocichla_cinnamomeiventris	Myrmecocichla_cinnamomeiventris	Red-chested cuckoo	Cuculus_solitarius	FM				NA	Enclosed	Full Migrant
Yellow-tufted Malachite Sunbird	Nectarinia_famosa	Nectarinia_famosa	Red-chested cuckoo	Cuculus_solitarius	FM				Pair	Closed	Not a Migrant
White-tailed Ant Thrush	Neocossyphus_poensis	Neocossyphus_poensis	Red-chested cuckoo	Cuculus_solitarius	FM				Pair	NA	Not a Migrant
Cape Sparrow	Passer_melanurus	Passer_melanurus	Red-chested cuckoo	Cuculus_solitarius	FM				Pair	Enclosed	Not a Migrant
Yellow-throated Greenbul	Phyllastrephus_albigularis	Phyllastrephus_albigularis	Red-chested cuckoo	Cuculus_solitarius	FM				Pair	Open	Not a Migrant
Boulder chat	Pinarornis_plumosus	Pinarornis_plumosus	Red-chested cuckoo	Cuculus_solitarius	B	66, 147, 171-174	major host species		Pair	Open	Not a Migrant
Village Weaver	Ploceus_cucullatus	Ploceus_cucullatus	Red-chested cuckoo	Cuculus_solitarius	FM				Female_only	Closed	Not a Migrant
Black-headed Weaver	Ploceus_melanocephalus	Ploceus_melanocephalus	Red-chested cuckoo	Cuculus_solitarius	FM				Pair	Enclosed	Not a Migrant
Viellot�s Weaver	Ploceus_nigerrimus	Ploceus_nigerrimus	Red-chested cuckoo	Cuculus_solitarius	FM				Female_only	Closed	Not a Migrant
Slender-billed Weaver	Ploceus_pelzelni	Ploceus_pelzelni	Red-chested cuckoo	Cuculus_solitarius	FM				Pair	Enclosed	Not a Migrant
Starred robin	Pogonocichla_stellata	Pogonocichla_stellata	Red-chested cuckoo	Cuculus_solitarius	B	147			NA	Enclosed	Not a Migrant
White Helmet Shrike	Prionops_plumatus	Prionops_plumatus	Red-chested cuckoo	Cuculus_solitarius	FM				Cooperative	Open	Not a Migrant
Common Bulbul	Pycnonotus_barbatus	Pycnonotus_barbatus	Red-chested cuckoo	Cuculus_solitarius	FM				Cooperative	Open	Not a Migrant
Stonechat (now Common Stonechat)	Saxicola_torquatus	Saxicola_torquatus	Red-chested cuckoo	Cuculus_solitarius	B	147			Pair	Open	Full Migrant
Yellow-crowned Canary	Serinus_flavivertex	Serinus_flavivertex	Red-chested cuckoo	Cuculus_solitarius	FM				Pair	Open	Not a Migrant
Cape Siskin	Serinus_totta	Serinus_totta	Red-chested cuckoo	Cuculus_solitarius	FM				Pair	Open	NA
Forest Robin	Stiphrornis_erythrothorax	Stiphrornis_erythrothorax	Red-chested cuckoo	Cuculus_solitarius	FM				Pair	Open	Not a Migrant
Rufous Ant-Thrush Flycatcher-Thrush	Stizorhina_fraseri	Stizorhina_fraseri	Red-chested cuckoo	Cuculus_solitarius	FM				Pair	Open	Not a Migrant
Swinnerton's robin	Swynnertonia_swynnertoni	Swynnertonia_swynnertoni	Red-chested cuckoo	Cuculus_solitarius	B	147			Pair	Open	Not a Migrant
Red-bellied Paradise Flycatcher	Terpsiphone_rufiventer	Terpsiphone_rufiventer	Red-chested cuckoo	Cuculus_solitarius	FM				Pair	Open	Not a Migrant
African paradise flycatcher	Terpsiphone_viridis	Terpsiphone_viridis	Red-chested cuckoo	Cuculus_solitarius	B	147			Pair	Open	Full Migrant
Kurrichane thrush	Turdus_libonyanus	Turdus_libonyanus	Red-chested cuckoo	Cuculus_solitarius	B	147			Pair	Open	Not a Migrant
Olive thrush	Turdus_olivaceus	Turdus_olivaceus	Red-chested cuckoo	Cuculus_solitarius	B	147			Pair	Open	Altitudinal Migrant
Nepal Fulvetta	Alcippe_nipalensis	Alcippe_nipalensis	Large hawk cuckoo	Cuculus_sparverioides	FM				Pair	Open	Not a Migrant
Little Spiderhunter	Arachnothera_longirostra	Arachnothera_longirostra	Large hawk cuckoo	Cuculus_sparverioides	FM				NA	Closed	Not a Migrant
Streaked spider hunter	Arachnothera_magna	Arachnothera_magna	Large hawk cuckoo	Cuculus_sparverioides	B	44, 162-165		"Ten additional species (two laughingthrushes, two babblers, two yuhinas, two thrushes, a bulbul, and a shrike) were listed as having single records of parasitism in Baker's egg collection. A few additional species (two laughingthrushes, a quaker babbler, a barwing, and a Ficedula flycatcher) were mentioned as reported hosts, but parasitized clutches were not represented in his collection."	Pair	Enclosed	Not a Migrant
Chinese Babax	Babax_lanceolatus	Babax_lanceolatus	Large hawk cuckoo	Cuculus_sparverioides	FM				NA	Open	Not a Migrant
Lesser Shortwing	Brachypteryx_leucophrys	Brachypteryx_leucophrys	Large hawk cuckoo	Cuculus_sparverioides	FM				Pair	Enclosed	Not a Migrant
Nepal short wing	Brachypteryx_leucophrys	Brachypteryx_leucophrys	Large hawk cuckoo	Cuculus_sparverioides	J	44, 162-165	"probably also a significant host"	"Ten additional species (two laughingthrushes, two babblers, two yuhinas, two thrushes, a bulbul, and a shrike) were listed as having single records of parasitism in Baker's egg collection. A few additional species (two laughingthrushes, a quaker babbler, a barwing, and a Ficedula flycatcher) were mentioned as reported hosts, but parasitized clutches were not represented in his collection."	Pair	Enclosed	Not a Migrant
Brownish-flanked bush warbler	Cettia_fortipes	Cettia_fortipes	Large hawk cuckoo	Cuculus_sparverioides	B	44, 162-165		"Ten additional species (two laughingthrushes, two babblers, two yuhinas, two thrushes, a bulbul, and a shrike) were listed as having single records of parasitism in Baker's egg collection. A few additional species (two laughingthrushes, a quaker babbler, a barwing, and a Ficedula flycatcher) were mentioned as reported hosts, but parasitized clutches were not represented in his collection."	Pair	Enclosed	Altitudinal Migrant
Blue-throated Flycatcher	Cyornis_rubeculoides	Cyornis_rubeculoides	Large hawk cuckoo	Cuculus_sparverioides	FM				Pair	Open	Full Migrant
Slaty-backed Flycatcher	Ficedula_hodgsonii	Ficedula_hodgsonii	Large hawk cuckoo	Cuculus_sparverioides	FM				Pair	Open	Full Migrant
Elliot�s Laughingthrush	Garrulax_elliotii	Garrulax_elliotii	Large hawk cuckoo	Cuculus_sparverioides	FM				Pair	Open	Not a Migrant
Chestnut-crowned laughingthrush	Garrulax_erythrocephalus	Garrulax_erythrocephalus	Large hawk cuckoo	Cuculus_sparverioides	J	44, 162-165		"Ten additional species (two laughingthrushes, two babblers, two yuhinas, two thrushes, a bulbul, and a shrike) were listed as having single records of parasitism in Baker's egg collection. A few additional species (two laughingthrushes, a quaker babbler, a barwing, and a Ficedula flycatcher) were mentioned as reported hosts, but parasitized clutches were not represented in his collection."	Pair	Open	Not a Migrant
Lesser necklaced laughingthrush	Garrulax_monileger	Garrulax_monileger	Large hawk cuckoo	Cuculus_sparverioides	J	44, 162-165		"Ten additional species (two laughingthrushes, two babblers, two yuhinas, two thrushes, a bulbul, and a shrike) were listed as having single records of parasitism in Baker's egg collection. A few additional species (two laughingthrushes, a quaker babbler, a barwing, and a Ficedula flycatcher) were mentioned as reported hosts, but parasitized clutches were not represented in his collection."	Pair	Open	Not a Migrant
Greater necklaced laughingthrush	Garrulax_pectoralis	Garrulax_pectoralis	Large hawk cuckoo	Cuculus_sparverioides	B	44, 162-165		"Ten additional species (two laughingthrushes, two babblers, two yuhinas, two thrushes, a bulbul, and a shrike) were listed as having single records of parasitism in Baker's egg collection. A few additional species (two laughingthrushes, a quaker babbler, a barwing, and a Ficedula flycatcher) were mentioned as reported hosts, but parasitized clutches were not represented in his collection."	Pair	Open	Not a Migrant
Masked Laughingthrush	Garrulax_perspicillatus	Garrulax_perspicillatus	Large hawk cuckoo	Cuculus_sparverioides	FM				Pair	Open	Not a Migrant
White-browed Laughingthrush	Garrulax_sannio	Garrulax_sannio	Large hawk cuckoo	Cuculus_sparverioides	FM				Pair	Open	Not a Migrant
Long-tailed Shrike	Lanius_schach	Lanius_schach	Large hawk cuckoo	Cuculus_sparverioides	FM				Pair	Open	Full Migrant
Blue whistling thrush	Myophonus_caeruleus	Myophonus_caeruleus	Large hawk cuckoo	Cuculus_sparverioides	J	44, 162-165		"Ten additional species (two laughingthrushes, two babblers, two yuhinas, two thrushes, a bulbul, and a shrike) were listed as having single records of parasitism in Baker's egg collection. A few additional species (two laughingthrushes, a quaker babbler, a barwing, and a Ficedula flycatcher) were mentioned as reported hosts, but parasitized clutches were not represented in his collection."	Pair	Open	Altitudinal Migrant
Small niltava	Niltava_macgrigoriae	Niltava_macgrigoriae	Large hawk cuckoo	Cuculus_sparverioides	B	44, 162-165		"Ten additional species (two laughingthrushes, two babblers, two yuhinas, two thrushes, a bulbul, and a shrike) were listed as having single records of parasitism in Baker's egg collection. A few additional species (two laughingthrushes, a quaker babbler, a barwing, and a Ficedula flycatcher) were mentioned as reported hosts, but parasitized clutches were not represented in his collection."	Pair	Open	Not a Migrant
Spot-throated babbler	Pellorneum_albiventre	Pellorneum_albiventre	Large hawk cuckoo	Cuculus_sparverioides	B	44, 162-165		"Ten additional species (two laughingthrushes, two babblers, two yuhinas, two thrushes, a bulbul, and a shrike) were listed as having single records of parasitism in Baker's egg collection. A few additional species (two laughingthrushes, a quaker babbler, a barwing, and a Ficedula flycatcher) were mentioned as reported hosts, but parasitized clutches were not represented in his collection."	Pair	Enclosed	Not a Migrant
Puff-throated Babbler	Pellorneum_ruficeps	Pellorneum_ruficeps	Large hawk cuckoo	Cuculus_sparverioides	FM				Pair	Enclosed	Not a Migrant
Eurasian Magpie	Pica_pica	Pica_pica	Large hawk cuckoo	Cuculus_sparverioides	FM				Pair	Closed	Not a Migrant
Spot-breasted Scimitar Babbler	Pomatorhinus_erythrocnemis	Pomatorhinus_erythrocnemis	Large hawk cuckoo	Cuculus_sparverioides	FM				Pair	Enclosed	Not a Migrant
Rusty-cheeked scimitar babbler	Pomatorhinus_erythrogenys	Pomatorhinus_erythrogenys	Large hawk cuckoo	Cuculus_sparverioides	J	44, 162-165		"Ten additional species (two laughingthrushes, two babblers, two yuhinas, two thrushes, a bulbul, and a shrike) were listed as having single records of parasitism in Baker's egg collection. A few additional species (two laughingthrushes, a quaker babbler, a barwing, and a Ficedula flycatcher) were mentioned as reported hosts, but parasitized clutches were not represented in his collection."	Pair	Enclosed	Not a Migrant
Red-vented Bulbul	Pycnonotus_cafer	Pycnonotus_cafer	Large hawk cuckoo	Cuculus_sparverioides	FM				Pair	Open	Not a Migrant
Buff-chested Babbler	Stachyris_ambigua	Stachyris_ambigua	Large hawk cuckoo	Cuculus_sparverioides	FM				Pair	Enclosed	Not a Migrant
Gray-throated babbler	Stachyris_nigriceps	Stachyris_nigriceps	Large hawk cuckoo	Cuculus_sparverioides	B	44, 162-165		"Ten additional species (two laughingthrushes, two babblers, two yuhinas, two thrushes, a bulbul, and a shrike) were listed as having single records of parasitism in Baker's egg collection. A few additional species (two laughingthrushes, a quaker babbler, a barwing, and a Ficedula flycatcher) were mentioned as reported hosts, but parasitized clutches were not represented in his collection."	Pair	Enclosed	Not a Migrant
Rufous-fronted babbler	Stachyris_rufifrons	Stachyris_rufifrons	Large hawk cuckoo	Cuculus_sparverioides	B	44, 162-165		"Ten additional species (two laughingthrushes, two babblers, two yuhinas, two thrushes, a bulbul, and a shrike) were listed as having single records of parasitism in Baker's egg collection. A few additional species (two laughingthrushes, a quaker babbler, a barwing, and a Ficedula flycatcher) were mentioned as reported hosts, but parasitized clutches were not represented in his collection."	NA	Enclosed	Not a Migrant
Whiskered Yuhina	Yuhina_flavicollis	Yuhina_flavicollis	Large hawk cuckoo	Cuculus_sparverioides	FM				Pair	Open	Altitudinal Migrant
Rufous-vented Yuhina	Yuhina_occipitalis	Yuhina_occipitalis	Large hawk cuckoo	Cuculus_sparverioides	FM				Pair	Open	Altitudinal Migrant
Scaly thrush	Zoothera_dauma	Zoothera_dauma	Large hawk cuckoo	Cuculus_sparverioides	J	44, 162-165		"Ten additional species (two laughingthrushes, two babblers, two yuhinas, two thrushes, a bulbul, and a shrike) were listed as having single records of parasitism in Baker's egg collection. A few additional species (two laughingthrushes, a quaker babbler, a barwing, and a Ficedula flycatcher) were mentioned as reported hosts, but parasitized clutches were not represented in his collection."	Pair	Open	Full Migrant
Abbott's babbler	Malacocincla_abbotti	Malacocincla_abbotti	Moustached hawk cuckoo	Cuculus_vagans	FM				Pair	Open	Not a Migrant
Rufous-winged Philentoma	Philentoma_pyrhoptera	Philentoma_pyrhoptera	Moustached hawk cuckoo	Cuculus_vagans	FM				Pair	Open	Not a Migrant
Asian Paradise Flycatcher	Terpsiphone_paradisi	Terpsiphone_paradisi	Moustached hawk cuckoo	Cuculus_vagans	FM				Pair	Open	Full Migrant
Rusty-fronted barwing	Actinodura_egertoni	Actinodura_egertoni	Common hawk cuckoo	Cuculus_varius	J	44, 166-167		"Baker listed an additional nine species represented by single parasitized clutches in his collection. These consisted of various babblers, laughingthrushes, the rufous-bellied niltava, the Asian fairy bluebird, and the Asian paradise flycatcher. Becking (1981) has questioned the species identification of all these eggs..."	NA	Open	Not a Migrant
Plain ant vireo	Dysithamnus_mentalis	Dysithamnus_mentalis	Common hawk cuckoo	Cuculus_varius	J	274, 276-277	well-documented or major host		Pair	Open	Not a Migrant
Moustached laughingthrush	Garrulax_cineraceus	Garrulax_cineraceus	Common hawk cuckoo	Cuculus_varius	J	44, 166-167		"Baker listed an additional nine species represented by single parasitized clutches in his collection. These consisted of various babblers, laughingthrushes, the rufous-bellied niltava, the Asian fairy bluebird, and the Asian paradise flycatcher. Becking (1981) has questioned the species identification of all these eggs..."	Pair	Open	Not a Migrant
Chestnut-crowned laughingthrush	Garrulax_erythrocephalus	Garrulax_erythrocephalus	Common hawk cuckoo	Cuculus_varius	J	44, 166-167		"Baker listed an additional nine species represented by single parasitized clutches in his collection. These consisted of various babblers, laughingthrushes, the rufous-bellied niltava, the Asian fairy bluebird, and the Asian paradise flycatcher. Becking (1981) has questioned the species identification of all these eggs..."	Pair	Open	Not a Migrant
Rufous-necked laughingthrush	Garrulax_ruficollis	Garrulax_ruficollis	Common hawk cuckoo	Cuculus_varius	J	44, 166-167		"Baker listed an additional nine species represented by single parasitized clutches in his collection. These consisted of various babblers, laughingthrushes, the rufous-bellied niltava, the Asian fairy bluebird, and the Asian paradise flycatcher. Becking (1981) has questioned the species identification of all these eggs..."	Pair	Open	Not a Migrant
Large gray babbler	Turdoides_malcolmi	Turdoides_malcolmi	Common hawk cuckoo	Cuculus_varius	B	44, 166-167		"Baker listed an additional nine species represented by single parasitized clutches in his collection. These consisted of various babblers, laughingthrushes, the rufous-bellied niltava, the Asian fairy bluebird, and the Asian paradise flycatcher. Becking (1981) has questioned the species identification of all these eggs..."	Cooperative	Open	Not a Migrant
Jungle babbler	Turdoides_striata	Turdoides_striata	Common hawk cuckoo	Cuculus_varius	B	44, 166-167		"Baker listed an additional nine species represented by single parasitized clutches in his collection. These consisted of various babblers, laughingthrushes, the rufous-bellied niltava, the Asian fairy bluebird, and the Asian paradise flycatcher. Becking (1981) has questioned the species identification of all these eggs..."	Cooperative	Open	Not a Migrant
Plain Antvireo	Dysithamnus_mentalis	Dysithamnus_mentalis	Pavonine cuckoo	Dromococcyx_pavoninus	FM				Pair	Open	Not a Migrant
Pied water-tyrant	Fluvicola_pica	Fluvicola_pica	Pavonine cuckoo	Dromococcyx_pavoninus	J	274, 275-276	well-documented or major host		Pair	Enclosed	Not a Migrant
Drab-breasted bamboo tyrant	Hemitriccus_diops	Hemitriccus_diops	Pavonine cuckoo	Dromococcyx_pavoninus	B	274, 276-277	well-documented or major host		Pair	Open	Not a Migrant
Sepia-capped Flycatcher	Leptopogon_amaurocephalus	Leptopogon_amaurocephalus	Pavonine cuckoo	Dromococcyx_pavoninus	FM				Pair	Open	Not a Migrant
Slaty-capped Flycatcher	Leptopogon_superciliaris	Leptopogon_superciliaris	Pavonine cuckoo	Dromococcyx_pavoninus	FM				Pair	Enclosed	Not a Migrant
Ochre-bellied Flycatcher	Mionectes_oleagineus	Mionectes_oleagineus	Pavonine cuckoo	Dromococcyx_pavoninus	FM				Female_only	Enclosed	Not a Migrant
Eared pygmy tyrant	Myiornis_auricularis	Myiornis_auricularis	Pavonine cuckoo	Dromococcyx_pavoninus	B	274, 276-277	well-documented or major host		Pair	Enclosed	Not a Migrant
Ochre-faced tody flycatcher	Poecilotriccus_plumbeiceps	Poecilotriccus_plumbeiceps	Pavonine cuckoo	Dromococcyx_pavoninus	B	274, 276-277	well-documented or major host		Pair	Enclosed	Not a Migrant
Pied Water-Tyrant	Fluvicola_pica	Fluvicola_pica	Pheasant cuckoo	Dromococcyx_phasianellus	FM				Pair	Enclosed	Not a Migrant
Magpie lark	Grallina_cyanoleuca	Grallina_cyanoleuca	Pheasant cuckoo	Dromococcyx_phasianellus	J	49, 264-265	southern parts of Australia	Brooker & Brooker (1989b) listed 21 species, six of which were classified as biological hosts	Pair	Open	Full Migrant
Eye-ringed flatbill	Rhynchocyclus_brevirostris	Rhynchocyclus_brevirostris	Pheasant cuckoo	Dromococcyx_phasianellus	B	276	presumed host		Pair	Enclosed	Altitudinal Migrant
Barred antshrike	Thamnophilus_doliatus	Thamnophilus_doliatus	Pheasant cuckoo	Dromococcyx_phasianellus	B	274, 275-276	well-documented or major host		Pair	Open	Not a Migrant
Yellow-olive Flycatcher	Tolmomyias_sulphurescens	Tolmomyias_sulphurescens	Pheasant cuckoo	Dromococcyx_phasianellus	FM				Pair	Enclosed	Not a Migrant
New Zealand Bellbird	Anthornis_melanura	Anthornis_melanura	Long-tailed koel	Eudynamys_taitensis	FM				Pair	Enclosed	Not a Migrant
Limpkin	Aramus_guarauna	Aramus_guarauna	Long-tailed koel	Eudynamys_taitensis	J	112-114			Pair	Open	Full Migrant
European Greenfinch (introduced)	Carduelis_chloris	Carduelis_chloris	Long-tailed koel	Eudynamys_taitensis	FM				Pair	Open	Full Migrant
Red-fronted Parakeet	Cyanoramphus_novaezelandiae	Cyanoramphus_novaezelandiae	Long-tailed koel	Eudynamys_taitensis	FM				Pair	Enclosed	Not a Migrant
Whitehead	Mohoua_albicilla	Mohoua_albicilla	Long-tailed koel	Eudynamys_taitensis	B	266-267	major host on North Island of New Zealand		Cooperative	Open	Not a Migrant
Pipipi ("brown creeper")	Mohoua_novaeseelandiae	Mohoua_novaeseelandiae	Long-tailed koel	Eudynamys_taitensis	B	266-267	major host on South Island of New Zealand		Cooperative	Open	Not a Migrant
Yellowhead	Mohoua_ochrocephala	Mohoua_ochrocephala	Long-tailed koel	Eudynamys_taitensis	B	266-267			Cooperative	Enclosed	Not a Migrant
Stitchbird	Notiomystis_cincta	Notiomystis_cincta	Long-tailed koel	Eudynamys_taitensis	FM				Cooperative	Enclosed	Not a Migrant
House Sparrow (introduced)	Passer_domesticus	Passer_domesticus	Long-tailed koel	Eudynamys_taitensis	FM				Cooperative	Closed	Not a Migrant
New Zealand Robin	Petroica_australis	Petroica_australis	Long-tailed koel	Eudynamys_taitensis	B	266-267			Pair	Open	Not a Migrant
South Island tomtit	Petroica_macrocephala	Petroica_macrocephala	Long-tailed koel	Eudynamys_taitensis	B	266-267			Pair	Enclosed	Not a Migrant
Tui	Prosthemadera_novaeseelandiae	Prosthemadera_novaeseelandiae	Long-tailed koel	Eudynamys_taitensis	FM				Pair	Open	Not a Migrant
Gray Fantail	Rhipidura_fuliginosa	Rhipidura_fuliginosa	Long-tailed koel	Eudynamys_taitensis	FM				Pair	Open	Full Migrant
Song thrush	Turdus_philomelos	Turdus_philomelos	Long-tailed koel	Eudynamys_taitensis	B	266-267	introduced host		Pair	Open	Full Migrant
Silvereye	Zosterops_lateralis	Zosterops_lateralis	Long-tailed koel	Eudynamys_taitensis	B	266-267			Pair	Open	Full Migrant
Golden-tailed woodpecker	Campethera_abingoni	Campethera_abingoni	Least honeyguide	Indicator_exilis	J	67, 119-122			Pair	Enclosed	Not a Migrant
Bronze Sunbird	Nectarinia_kilimensis	Nectarinia_kilimensis	Least honeyguide	Indicator_exilis	FM				Female_only	Enclosed	Not a Migrant
Yellow-rumped Tinkerbird	Pogoniulus_bilineatus	Pogoniulus_bilineatus	Least honeyguide	Indicator_exilis	FM				Pair	Enclosed	Not a Migrant
Golden-tailed Woodpecker	Campethera_abingoni	Campethera_abingoni	Greater honeyguide	Indicator_indicator	FM				Pair	Enclosed	Not a Migrant
Buff-spotted woodpecker	Campethera_nivosa	Campethera_nivosa	Greater honeyguide	Indicator_indicator	J	117-118	Suspected host (not proven)		Pair	Enclosed	Not a Migrant
Knysna woodpecker	Campethera_notata	Campethera_notata	Greater honeyguide	Indicator_indicator	B	67, 119-122			Pair	Enclosed	Not a Migrant
Nubian woodpecker	Campethera_nubica	Campethera_nubica	Greater honeyguide	Indicator_indicator	B	67, 119-122			Pair	Enclosed	Not a Migrant
Fine-banded Woodpecker	Campethera_tullbergi	Campethera_tullbergi	Greater honeyguide	Indicator_indicator	FM				Pair	Enclosed	Not a Migrant
Tullberg's woodpecker	Campethera_tullbergi	Campethera_tullbergi	Greater honeyguide	Indicator_indicator	B	67, 119-122			Pair	Enclosed	Not a Migrant
African pygmy kingfisher	Ceyx_pictus	Ceyx_pictus	Greater honeyguide	Indicator_indicator	B	67, 119-122			Pair	Enclosed	Full Migrant
Violet-backed Starling	Cinnyricinclus_leucogaster	Cinnyricinclus_leucogaster	Greater honeyguide	Indicator_indicator	FM				Pair	Enclosed	Full Migrant
Abyssinian roller	Coracias_abyssinicus	Coracias_abyssinicus	Greater honeyguide	Indicator_indicator	B	67, 119-122			NA	Enclosed	Full Migrant
Cardinal Woodpecker	Dendropicos_fuscescens	Dendropicos_fuscescens	Greater honeyguide	Indicator_indicator	FM				Pair	Enclosed	Not a Migrant
Brown-hooded kingfisher	Halcyon_albiventris	Halcyon_albiventris	Greater honeyguide	Indicator_indicator	B	67, 119-122			Pair	Enclosed	Not a Migrant
Striped Kingfisher	Halcyon_chelicuti	Halcyon_chelicuti	Greater honeyguide	Indicator_indicator	FM				Cooperative	Enclosed	Not a Migrant
Gray-headed kingfisher	Halcyon_leucocephala	Halcyon_leucocephala	Greater honeyguide	Indicator_indicator	B	67, 119-122			Pair	Closed	Full Migrant
White-throated swallow	Hirundo_albigularis	Hirundo_albigularis	Greater honeyguide	Indicator_indicator	B	67, 119-122			Pair	Open	Full Migrant
Blue Swallow	Hirundo_atrocaerulea	Hirundo_atrocaerulea	Greater honeyguide	Indicator_indicator	FM				Pair	Open	Full Migrant
Greater striped martin Greater striped Swallow HBW	Hirundo_cucullata	Hirundo_cucullata	Greater honeyguide	Indicator_indicator	J	119-122			Pair	Enclosed	Full Migrant
Greater Striped Martin	Hirundo_cucullata	Hirundo_cucullata	Greater honeyguide	Indicator_indicator	FM				Pair	Enclosed	Full Migrant
Rufous-chested swallow	Hirundo_semirufa	Hirundo_semirufa	Greater honeyguide	Indicator_indicator	B	67, 119-122			NA	Enclosed	Full Migrant
Rufous-breasted wryneck (now Rufous-necked wryneck)	Jynx_ruficollis	Jynx_ruficollis	Greater honeyguide	Indicator_indicator	B	67, 119-122			Pair	Closed	Not a Migrant
Blue-eared Glossy-Starling	Lamprotornis_chalybaeus	Lamprotornis_chalybaeus	Greater honeyguide	Indicator_indicator	B				Pair	Enclosed	Not a Migrant
Red-shouldered glossy starling	Lamprotornis_nitens	Lamprotornis_nitens	Greater honeyguide	Indicator_indicator	J	67, 119-122			Cooperative	Open	Not a Migrant
Black-collared barbet	Lybius_torquatus	Lybius_torquatus	Greater honeyguide	Indicator_indicator	B	67, 119-122			Cooperative	Enclosed	Not a Migrant
Boehm's bee-eater	Merops_boehmi	Merops_boehmi	Greater honeyguide	Indicator_indicator	B	67, 119-122			Pair	Enclosed	Not a Migrant
White-fronted bee-eater	Merops_bullockoides	Merops_bullockoides	Greater honeyguide	Indicator_indicator	B	67, 119-122			Cooperative	Closed	Not a Migrant
Swallow-tailed bee-eater	Merops_hirundineus	Merops_hirundineus	Greater honeyguide	Indicator_indicator	B	67, 119-122			Cooperative	Enclosed	Nomadic
Carmine bee-eater (now Northern carmine bee-eater)	Merops_nubicus	Merops_nubicus	Greater honeyguide	Indicator_indicator	B	67, 119-122			NA	Enclosed	Full Migrant
Cinnamon-chested bee-eater	Merops_oreobates	Merops_oreobates	Greater honeyguide	Indicator_indicator	B	67, 119-122			Cooperative	Enclosed	Not a Migrant
Little green bee-eater	Merops_orientalis	Merops_orientalis	Greater honeyguide	Indicator_indicator	B	67, 119-122			Cooperative	Closed	Full Migrant
Little bee-eater	Merops_pusillus	Merops_pusillus	Greater honeyguide	Indicator_indicator	B	67, 119-122			Cooperative	Enclosed	Not a Migrant
Madagascar bee-eater	Merops_superciliosus	Merops_superciliosus	Greater honeyguide	Indicator_indicator	B	67, 119-122			Cooperative	Closed	Full Migrant
Gray woodpecker	Mesopicos_goertae	Mesopicos_goertae	Greater honeyguide	Indicator_indicator	J	67, 119-122			NA	Enclosed	Not a Migrant
Northern anteater chat	Myrmecocichla_aethiops	Myrmecocichla_aethiops	Greater honeyguide	Indicator_indicator	B	67, 119-122			Cooperative	Enclosed	Not a Migrant
Southern anteater chat	Myrmecocichla_formicivora	Myrmecocichla_formicivora	Greater honeyguide	Indicator_indicator	B	67, 119-122			Cooperative	Enclosed	Not a Migrant
Scarlet-chested sunbird	Nectarinia_senegalensis	Nectarinia_senegalensis	Greater honeyguide	Indicator_indicator	B	67, 119-122			Pair	Closed	Not a Migrant
Capped Wheatear	Oenanthe_pileata	Oenanthe_pileata	Greater honeyguide	Indicator_indicator	FM				Pair	Open	Not a Migrant
Black tit (Southern Black Tit) According to HBW	Parus_niger	Parus_niger	Greater honeyguide	Indicator_indicator	B	67, 119-122			Cooperative	Enclosed	Not a Migrant
Gray-headed sparrow (now Northern grey-headed sparrow)	Passer_griseus	Passer_griseus	Greater honeyguide	Indicator_indicator	B	67, 119-122			Pair	Enclosed	Not a Migrant
Yellow-throated petronia	Petronia_superciliaris	Petronia_superciliaris	Greater honeyguide	Indicator_indicator	B	67, 119-122			Pair	NA	NA
Green wood-hoopoe	Phoeniculus_purpureus	Phoeniculus_purpureus	Greater honeyguide	Indicator_indicator	B	67, 119-122			Cooperative	Enclosed	Not a Migrant
Scimitarbill (now Common scimitarbill)	Rhinopomastus_cyanomelas	Rhinopomastus_cyanomelas	Greater honeyguide	Indicator_indicator	B	67, 119-122			Pair	Enclosed	Not a Migrant
Abyssinian scimitarbill	Rhinopomastus_minor	Rhinopomastus_minor	Greater honeyguide	Indicator_indicator	B	67, 119-122			Pair	Enclosed	Not a Migrant
Banded martin	Riparia_cincta	Riparia_cincta	Greater honeyguide	Indicator_indicator	B	67, 119-122			Pair	Enclosed	Full Migrant
Pied starling (now African pied starling)	Spreo_bicolor	Spreo_bicolor	Greater honeyguide	Indicator_indicator	B	67, 119-122			Cooperative	Enclosed	NA
Crested barbet	Trachyphonus_vaillantii	Trachyphonus_vaillantii	Greater honeyguide	Indicator_indicator	B	67, 119-122			Pair	Enclosed	Not a Migrant
Pied barbet	Tricholaema_leucomelas	Tricholaema_leucomelas	Greater honeyguide	Indicator_indicator	B	67, 119-122			Pair	Enclosed	Not a Migrant
African Hoopoe	Upupa_epops	Upupa_epops	Greater honeyguide	Indicator_indicator	FM				Cooperative	Open	Full Migrant
Hoopoe (now Eurasian hoopoe)	Upupa_epops	Upupa_epops	Greater honeyguide	Indicator_indicator	J	67, 119-122			Cooperative	Open	Full Migrant
Buff-spotted Woodpecker	Campethera_nivosa	Campethera_nivosa	Spotted honeyguide	Indicator_maculatus	FM				Pair	Enclosed	Not a Migrant
Gray-throated barbet	Gymnobucco_bonapartei	Gymnobucco_bonapartei	Spotted honeyguide	Indicator_maculatus	B	117-118	Suspected host (not proven)		Cooperative	Enclosed	Not a Migrant
Yellow-rumped tinkerbird	Pogoniulus_bilineatus	Pogoniulus_bilineatus	Spotted honeyguide	Indicator_maculatus	J	68, 121, 133			Pair	Enclosed	Not a Migrant
Golden-tailed woodpecker	Campethera_abingoni	Campethera_abingoni	Pallid honeyguide	Indicator_meliphilus	J	68, 120, 124-125		Book states that several additional probable or possible hosts are listed in Fry et al. (1988)	Pair	Enclosed	Not a Migrant
Yellow-rumped Tinkerbird	Pogoniulus_bilineatus	Pogoniulus_bilineatus	Pallid honeyguide	Indicator_meliphilus	FM				Pair	Enclosed	Not a Migrant
White-eared Barbet	Stactolaema_leucotis	Stactolaema_leucotis	Pallid honeyguide	Indicator_meliphilus	FM				Cooperative	Enclosed	Not a Migrant
Golden-tailed Woodpecker	Campethera_abingoni	Campethera_abingoni	Lesser honeyguide	Indicator_minor	FM				Pair	Enclosed	Not a Migrant
Bennett's woodpecker	Campethera_bennettii	Campethera_bennettii	Lesser honeyguide	Indicator_minor	B	68, 120, 124-125		Book states that several additional probable or possible hosts are listed in Fry et al. (1988)	Pair	Enclosed	Not a Migrant
Nubian Woodpecker	Campethera_nubica	Campethera_nubica	Lesser honeyguide	Indicator_minor	FM				Pair	Enclosed	Not a Migrant
Violet-backed starling	Cinnyricinclus_leucogaster	Cinnyricinclus_leucogaster	Lesser honeyguide	Indicator_minor	B	68, 120, 124-125		Book states that several additional probable or possible hosts are listed in Fry et al. (1988)	Pair	Enclosed	Full Migrant
Cardinal Woodpecker	Dendropicos_fuscescens	Dendropicos_fuscescens	Lesser honeyguide	Indicator_minor	FM				Pair	Enclosed	Not a Migrant
Grey-throated Barbet	Gymnobucco_bonapartei	Gymnobucco_bonapartei	Lesser honeyguide	Indicator_minor	FM				Cooperative	Enclosed	Not a Migrant
Striped kingfisher	Halcyon_chelicuti	Halcyon_chelicuti	Lesser honeyguide	Indicator_minor	B	68, 120, 124-125		Book states that several additional probable or possible hosts are listed in Fry et al. (1988)	Cooperative	Enclosed	Not a Migrant
White-throated swallow	Hirundo_albigularis	Hirundo_albigularis	Lesser honeyguide	Indicator_minor	B	68, 120, 124-125		Book states that several additional probable or possible hosts are listed in Fry et al. (1988)	Pair	Open	Full Migrant
Greater Striped Swallow	Hirundo_cucullata	Hirundo_cucullata	Lesser honeyguide	Indicator_minor	FM				Pair	Enclosed	Full Migrant
Rufous-breasted wryneck (now Rufous-necked wryneck)	Jynx_ruficollis	Jynx_ruficollis	Lesser honeyguide	Indicator_minor	B	68, 120, 124-125		Book states that several additional probable or possible hosts are listed in Fry et al. (1988)	Pair	Closed	Not a Migrant
Double-toothed Barbet	Lybius_bidentatus	Lybius_bidentatus	Lesser honeyguide	Indicator_minor	FM				Cooperative	Enclosed	Not a Migrant
Chaplin's barbet (now Zambian barbet)	Lybius_chaplini	Lybius_chaplini	Lesser honeyguide	Indicator_minor	J	68, 120, 124-125		Book states that several additional probable or possible hosts are listed in Fry et al. (1988)	Cooperative	Enclosed	Not a Migrant
Black-billed Barbet	Lybius_guifsobalito	Lybius_guifsobalito	Lesser honeyguide	Indicator_minor	FM				Pair	Enclosed	Not a Migrant
White-headed barbet	Lybius_leucocephalus	Lybius_leucocephalus	Lesser honeyguide	Indicator_minor	B	68, 120, 124-125		Book states that several additional probable or possible hosts are listed in Fry et al. (1988)	Cooperative	Enclosed	Not a Migrant
Red-faced Barbet	Lybius_rubrifacies	Lybius_rubrifacies	Lesser honeyguide	Indicator_minor	FM				Pair	Enclosed	Not a Migrant
Black-collared barbet	Lybius_torquatus	Lybius_torquatus	Lesser honeyguide	Indicator_minor	B	68, 120, 124-125	Most frequent host species	Book states that several additional probable or possible hosts are listed in Fry et al. (1988)	Cooperative	Enclosed	Not a Migrant
Vieillot's Barbet	Lybius_vieilloti	Lybius_vieilloti	Lesser honeyguide	Indicator_minor	FM				Cooperative	Enclosed	Not a Migrant
Cinnamon-chested bee-eater	Merops_oreobates	Merops_oreobates	Lesser honeyguide	Indicator_minor	B	68, 120, 124-125		Book states that several additional probable or possible hosts are listed in Fry et al. (1988)	Cooperative	Enclosed	Not a Migrant
Little bee-eater	Merops_pusillus	Merops_pusillus	Lesser honeyguide	Indicator_minor	B	120, 124-125		Book states that several additional probable or possible hosts are listed in Fry et al. (1988)	Cooperative	Enclosed	Not a Migrant
Grey Woodpecker	Mesopicos_goertae	Mesopicos_goertae	Lesser honeyguide	Indicator_minor	FM				NA	Enclosed	Not a Migrant
Olive Woodpecker	Mesopicos_griseocephalus	Mesopicos_griseocephalus	Lesser honeyguide	Indicator_minor	FM				Cooperative	Enclosed	Not a Migrant
Gray Tit	Parus_afer	Parus_afer	Lesser honeyguide	Indicator_minor	FM				Pair	Enclosed	Not a Migrant
Black-Tit	Parus_niger	Parus_niger	Lesser honeyguide	Indicator_minor	FM				Cooperative	Enclosed	Not a Migrant
Yellow-throated petronia	Petronia_superciliaris	Petronia_superciliaris	Lesser honeyguide	Indicator_minor	B	68, 120, 124-125		Book states that several additional probable or possible hosts are listed in Fry et al. (1988)	Pair	NA	NA
Yellow-rumped Tinkerbird	Pogoniulus_bilineatus	Pogoniulus_bilineatus	Lesser honeyguide	Indicator_minor	FM				Pair	Enclosed	Not a Migrant
Red-fronted Tinkerbird	Pogoniulus_pusillus	Pogoniulus_pusillus	Lesser honeyguide	Indicator_minor	FM				Pair	Enclosed	Not a Migrant
Pied starling (now African pied starling)	Spreo_bicolor	Spreo_bicolor	Lesser honeyguide	Indicator_minor	B	68, 120, 124-125		Book states that several additional probable or possible hosts are listed in Fry et al. (1988)	Cooperative	Enclosed	NA
Anchieta's barbet	Stactolaema_anchietae	Stactolaema_anchietae	Lesser honeyguide	Indicator_minor	B	68, 120, 124-125		Book states that several additional probable or possible hosts are listed in Fry et al. (1988)	Cooperative	Enclosed	Not a Migrant
White-eared Barbet	Stactolaema_leucotis	Stactolaema_leucotis	Lesser honeyguide	Indicator_minor	FM				Cooperative	Enclosed	Not a Migrant
Green barbet	Stactolaema_olivacea	Stactolaema_olivacea	Lesser honeyguide	Indicator_minor	B	68, 120, 124-125		Book states that several additional probable or possible hosts are listed in Fry et al. (1988)	Cooperative	Enclosed	Not a Migrant
Whyte's barbet	Stactolaema_whytii	Stactolaema_whytii	Lesser honeyguide	Indicator_minor	B	68, 120, 124-125		Book states that several additional probable or possible hosts are listed in Fry et al. (1988)	Cooperative	Enclosed	Not a Migrant
Crested barbet	Trachyphonus_vaillantii	Trachyphonus_vaillantii	Lesser honeyguide	Indicator_minor	B	68, 120, 124-125		Book states that several additional probable or possible hosts are listed in Fry et al. (1988)	Pair	Enclosed	Not a Migrant
Red-fronted barbet	Tricholaema_diademata	Tricholaema_diademata	Lesser honeyguide	Indicator_minor	B	68, 120, 124-125		Book states that several additional probable or possible hosts are listed in Fry et al. (1988)	Pair	Enclosed	Not a Migrant
Miombo Pied Barbet	Tricholaema_frontata	Tricholaema_frontata	Lesser honeyguide	Indicator_minor	FM				Pair	Enclosed	Not a Migrant
Pied barbet	Tricholaema_leucomelas	Tricholaema_leucomelas	Lesser honeyguide	Indicator_minor	B	68, 120, 124-125		Book states that several additional probable or possible hosts are listed in Fry et al. (1988)	Pair	Enclosed	Not a Migrant
Golden-tailed woodpecker	Campethera_abingoni	Campethera_abingoni	Dwarf honeyguide	Indicator_pumilio	J	67, 118-120		Book states that six additional hosts are listed in Fry et al. 1988 (a book I don't have)	Pair	Enclosed	Not a Migrant
Cardinal Woodpecker	Dendropicos_fuscescens	Dendropicos_fuscescens	Dwarf honeyguide	Indicator_pumilio	FM				Pair	Enclosed	Not a Migrant
Yellow-rumped Tinkerbird	Pogoniulus_bilineatus	Pogoniulus_bilineatus	Dwarf honeyguide	Indicator_pumilio	FM				Pair	Enclosed	Not a Migrant
Western Green-Tinkerbird	Pogoniulus_coryphaeus	Pogoniulus_coryphaeus	Dwarf honeyguide	Indicator_pumilio	FM				Pair	NA	Altitudinal Migrant
Horus Swift	Apus_horus	Apus_horus	Scaly-throated honeyguide	Indicator_variegatus	FM				Pair	Enclosed	Not a Migrant
Golden-tailed Woodpecker	Campethera_abingoni	Campethera_abingoni	Scaly-throated honeyguide	Indicator_variegatus	FM				Pair	Enclosed	Not a Migrant
Knysna Woodpecker	Campethera_notata	Campethera_notata	Scaly-throated honeyguide	Indicator_variegatus	FM				Pair	Enclosed	Not a Migrant
Nubian woodpecker	Campethera_nubica	Campethera_nubica	Scaly-throated honeyguide	Indicator_variegatus	B	67, 118-120		Book states that six additional hosts are listed in Fry et al. 1988 (a book I don't have)	Pair	Enclosed	Not a Migrant
Cardinal woodpecker	Dendropicos_fuscescens	Dendropicos_fuscescens	Scaly-throated honeyguide	Indicator_variegatus	B	67, 118-120		Book states that six additional hosts are listed in Fry et al. 1988 (a book I don't have)	Pair	Enclosed	Not a Migrant
Black-collared barbet	Lybius_torquatus	Lybius_torquatus	Scaly-throated honeyguide	Indicator_variegatus	B	67, 118-120		Book states that six additional hosts are listed in Fry et al. 1988 (a book I don't have)	Cooperative	Enclosed	Not a Migrant
Gray woodpecker	Mesopicos_goertae	Mesopicos_goertae	Scaly-throated honeyguide	Indicator_variegatus	J	67, 118-120		Book states that six additional hosts are listed in Fry et al. 1988 (a book I don't have)	NA	Enclosed	Not a Migrant
Olive woodpecker	Mesopicos_griseocephalus	Mesopicos_griseocephalus	Scaly-throated honeyguide	Indicator_variegatus	J	67, 118-120		Book states that six additional hosts are listed in Fry et al. 1988 (a book I don't have)	Cooperative	Enclosed	Not a Migrant
Mocking Cliff-Chat	Myrmecocichla_cinnamomeiventris	Myrmecocichla_cinnamomeiventris	Scaly-throated honeyguide	Indicator_variegatus	FM				NA	Enclosed	Full Migrant
Yellow-throated Petronia	Petronia_superciliaris	Petronia_superciliaris	Scaly-throated honeyguide	Indicator_variegatus	FM				Pair	NA	NA
Yellow-rumped tinkerbird	Pogoniulus_bilineatus	Pogoniulus_bilineatus	Scaly-throated honeyguide	Indicator_variegatus	B	67, 118-120		Book states that six additional hosts are listed in Fry et al. 1988 (a book I don't have)	Pair	Enclosed	Not a Migrant
White-eared Barbet	Stactolaema_leucotis	Stactolaema_leucotis	Scaly-throated honeyguide	Indicator_variegatus	FM				Cooperative	Enclosed	Not a Migrant
Whyte's barbet	Stactolaema_whytii	Stactolaema_whytii	Scaly-throated honeyguide	Indicator_variegatus	B	67, 118-120		Book states that six additional hosts are listed in Fry et al. 1988 (a book I don't have)	Cooperative	Enclosed	Not a Migrant
Bearded Woodpecker	Thripias_namaquus	Thripias_namaquus	Scaly-throated honeyguide	Indicator_variegatus	FM				Pair	Enclosed	NA
Crested Barbet	Trachyphonus_vaillantii	Trachyphonus_vaillantii	Scaly-throated honeyguide	Indicator_variegatus	FM				Pair	Enclosed	Not a Migrant
Speckled Tinkerbird	Pogoniulus_scolopaceus	Pogoniulus_scolopaceus	Willcock's honeyguide	Indicator_willcocksi	FM				Cooperative	Enclosed	Not a Migrant
Red-winged blackbird	Agelaius_phoeniceus	Agelaius_phoeniceus	Bronzed cowbird	Molothrus_aeneus	B	60, 71, 340-345	major fostering		Pair	Open	Not a Migrant
Black-chested Sparrow	Aimophila_humeralis	Aimophila_humeralis	Bronzed cowbird	Molothrus_aeneus	FM				Pair	Enclosed	Not a Migrant
Rusty Sparrow	Aimophila_rufescens	Aimophila_rufescens	Bronzed cowbird	Molothrus_aeneus	FM				Pair	Open	Not a Migrant
Stripe-headed Sparrow	Aimophila_ruficauda	Aimophila_ruficauda	Bronzed cowbird	Molothrus_aeneus	FM				Cooperative	Open	Not a Migrant
Rufous-crowned Sparrow	Aimophila_ruficeps	Aimophila_ruficeps	Bronzed cowbird	Molothrus_aeneus	FM				Pair	Open	Not a Migrant
Blue Seedeater	Amaurospiza_concolor	Amaurospiza_concolor	Bronzed cowbird	Molothrus_aeneus	FM				NA	Open	Not a Migrant
Yellow-billed Cacique	Amblycercus_holosericeus	Amblycercus_holosericeus	Bronzed cowbird	Molothrus_aeneus	FM				Female_only	Open	Not a Migrant
Black-striped Sparrow	Arremonops_conirostris	Arremonops_conirostris	Bronzed cowbird	Molothrus_aeneus	FM				Pair	Open	Not a Migrant
Olive Sparrow	Arremonops_rufivirgatus	Arremonops_rufivirgatus	Bronzed cowbird	Molothrus_aeneus	FM				NA	Enclosed	Not a Migrant
White-naped Brushfinch	Atlapetes_albinucha	Atlapetes_albinucha	Bronzed cowbird	Molothrus_aeneus	FM				Pair	Open	Not a Migrant
Yellow-throated brush-finch (now White-naped brush-finch)	Atlapetes_albinucha	Atlapetes_albinucha	Bronzed cowbird	Molothrus_aeneus	J	333-334, 337-339			Pair	Open	Not a Migrant
Rufous-capped Warbler	Basileuterus_rufifrons	Basileuterus_rufifrons	Bronzed cowbird	Molothrus_aeneus	FM				Pair	Enclosed	Not a Migrant
Yellow-winged cacique	Cacicus_melanicterus	Cacicus_melanicterus	Bronzed cowbird	Molothrus_aeneus	B	340	parasitized but not known to be a fostering host		Pair	Open	Not a Migrant
Rufous-naped Wren	Campylorhynchus_rufinucha	Campylorhynchus_rufinucha	Bronzed cowbird	Molothrus_aeneus	FM				Cooperative	Enclosed	Not a Migrant
Northern cardinal	Cardinalis_cardinalis	Cardinalis_cardinalis	Bronzed cowbird	Molothrus_aeneus	B	333-334, 337-339			Pair	Open	Not a Migrant
Pyrrhuloxia	Cardinalis_sinuatus	Cardinalis_sinuatus	Bronzed cowbird	Molothrus_aeneus	FM				Pair	Open	Full Migrant
House Finch	Carpodacus_mexicanus	Carpodacus_mexicanus	Bronzed cowbird	Molothrus_aeneus	FM				Pair	Open	Not a Migrant
Orange-billed nightingale thrush	Catharus_aurantiirostris	Catharus_aurantiirostris	Bronzed cowbird	Molothrus_aeneus	B	333-334, 337-339			Pair	Open	Altitudinal Migrant
Black-billed Nightingale-Thrush	Catharus_gracilirostris	Catharus_gracilirostris	Bronzed cowbird	Molothrus_aeneus	FM				Pair	Open	Not a Migrant
Russet Nightingale-Thrush	Catharus_occidentalis	Catharus_occidentalis	Bronzed cowbird	Molothrus_aeneus	FM				Pair	Open	Not a Migrant
Common Bush-Tanager	Chlorospingus_ophthalmicus	Chlorospingus_ophthalmicus	Bronzed cowbird	Molothrus_aeneus	FM				NA	Open	Not a Migrant
Lark Sparrow	Chondestes_grammacus	Chondestes_grammacus	Bronzed cowbird	Molothrus_aeneus	FM				Pair	Open	Full Migrant
Yellow-billed Cuckoo	Coccyzus_americanus	Coccyzus_americanus	Bronzed cowbird	Molothrus_aeneus	FM				Pair	Open	Full Migrant
Common Ground-Dove	Columbina_passerina	Columbina_passerina	Bronzed cowbird	Molothrus_aeneus	FM				Pair	Open	Full Migrant
Green jay	Cyanocorax_yncas	Cyanocorax_yncas	Bronzed cowbird	Molothrus_aeneus	B	333-334, 337-339			Cooperative	Open	Not a Migrant
Golden-cheeked warbler	Dendroica_chrysoparia	Dendroica_chrysoparia	Bronzed cowbird	Molothrus_aeneus	B	333-334, 337-339			Pair	Open	Full Migrant
Yellow Warbler	Dendroica_petechia	Dendroica_petechia	Bronzed cowbird	Molothrus_aeneus	FM				Pair	Open	Full Migrant
Buff-breasted Flycatcher	Empidonax_fulvifrons	Empidonax_fulvifrons	Bronzed cowbird	Molothrus_aeneus	FM				Pair	Open	Full Migrant
Willow Flycatcher	Empidonax_traillii	Empidonax_traillii	Bronzed cowbird	Molothrus_aeneus	FM				Pair	Open	Full Migrant
Gray-crowned Yellowthroat	Geothlypis_poliocephala	Geothlypis_poliocephala	Bronzed cowbird	Molothrus_aeneus	FM				Pair	Open	Not a Migrant
Olive-crowned Yellowthroat	Geothlypis_semiflava	Geothlypis_semiflava	Bronzed cowbird	Molothrus_aeneus	FM				Pair	Open	Not a Migrant
Red-throated Ant-Tanager	Habia_fuscicauda	Habia_fuscicauda	Bronzed cowbird	Molothrus_aeneus	FM				Cooperative	Open	Not a Migrant
Red-crowned ant-tanager	Habia_rubica	Habia_rubica	Bronzed cowbird	Molothrus_aeneus	B	333-334, 337-339			Pair	Open	Not a Migrant
Yellow-breasted Chat	Icteria_virens	Icteria_virens	Bronzed cowbird	Molothrus_aeneus	FM				Pair	Open	Full Migrant
Bullock's Oriole	Icterus_bullockii	Icterus_bullockii	Bronzed cowbird	Molothrus_aeneus	FM				Pair	Open	Full Migrant
Hooded oriole	Icterus_cucullatus	Icterus_cucullatus	Bronzed cowbird	Molothrus_aeneus	B	333-334, 337-339	major host		Pair	Closed	Full Migrant
Northern oriole (now Baltimore oriole)	Icterus_galbula	Icterus_galbula	Bronzed cowbird	Molothrus_aeneus	J	333-334, 337-339	major host		Pair	Open	Full Migrant
Black-headed oriole (now Audubon's oriole)	Icterus_graduacauda	Icterus_graduacauda	Bronzed cowbird	Molothrus_aeneus	B	333-334, 337-339	major host		Pair	Open	Not a Migrant
Altamira Oriole	Icterus_gularis	Icterus_gularis	Bronzed cowbird	Molothrus_aeneus	FM				Pair	Closed	Not a Migrant
Scott's Oriole	Icterus_parisorum	Icterus_parisorum	Bronzed cowbird	Molothrus_aeneus	FM				Pair	Closed	Full Migrant
Spot-breasted Oriole	Icterus_pectoralis	Icterus_pectoralis	Bronzed cowbird	Molothrus_aeneus	FM				Pair	Open	Not a Migrant
Streak-backed oriole	Icterus_pustulatus	Icterus_pustulatus	Bronzed cowbird	Molothrus_aeneus	B	339	frequently parasitized, but not yet known to be a fostering host		Pair	Enclosed	Not a Migrant
Fuertes�s Oriole (subspecies of Orchard)	Icterus_spurius	Icterus_spurius	Bronzed cowbird	Molothrus_aeneus	FM				Pair	Open	Full Migrant
Orchard oriole	Icterus_spurius	Icterus_spurius	Bronzed cowbird	Molothrus_aeneus	B	333-334, 337-339	major host		Pair	Open	Full Migrant
Black-vented Oriole	Icterus_wagleri	Icterus_wagleri	Bronzed cowbird	Molothrus_aeneus	FM				Pair	Open	Not a Migrant
Song sparrow	Melospiza_melodia	Melospiza_melodia	Bronzed cowbird	Molothrus_aeneus	B	333-334, 337-339			Pair	Open	Full Migrant
Prevost's ground-sparrow	Melozone_biarcuata	Melozone_biarcuata	Bronzed cowbird	Molothrus_aeneus	B	333-334, 337-339			NA	Open	Not a Migrant
Rusty-crowned ground sparrow	Melozone_kieneri	Melozone_kieneri	Bronzed cowbird	Molothrus_aeneus	B	340			NA	Open	Not a Migrant
White-eared ground-sparrow	Melozone_leucotis	Melozone_leucotis	Bronzed cowbird	Molothrus_aeneus	B	333-334, 337-339			Pair	Open	Not a Migrant
Tropical Mockingbird	Mimus_gilvus	Mimus_gilvus	Bronzed cowbird	Molothrus_aeneus	FM				Cooperative	Open	Not a Migrant
Northern mockingbird	Mimus_polyglottos	Mimus_polyglottos	Bronzed cowbird	Molothrus_aeneus	B	333-334, 337-339			Pair	Open	Not a Migrant
Painted Redstart	Myioborus_pictus	Myioborus_pictus	Bronzed cowbird	Molothrus_aeneus	FM				Pair	Enclosed	Full Migrant
Sulphur-bellied Flycatcher	Myiodynastes_luteiventris	Myiodynastes_luteiventris	Bronzed cowbird	Molothrus_aeneus	FM				Pair	Open	Full Migrant
Social Flycatcher	Myiozetetes_similis	Myiozetetes_similis	Bronzed cowbird	Molothrus_aeneus	FM				Pair	Enclosed	Full Migrant
Rose-throated Becard	Pachyramphus_aglaiae	Pachyramphus_aglaiae	Bronzed cowbird	Molothrus_aeneus	FM				Pair	Enclosed	Full Migrant
Tropical parula	Parula_pitiayumi	Parula_pitiayumi	Bronzed cowbird	Molothrus_aeneus	J	333-334, 337-339			Pair	Enclosed	Not a Migrant
Blue Grosbeak	Passerina_caerulea	Passerina_caerulea	Bronzed cowbird	Molothrus_aeneus	FM				Pair	Open	Full Migrant
Painted Bunting	Passerina_ciris	Passerina_ciris	Bronzed cowbird	Molothrus_aeneus	FM				Pair	Open	Full Migrant
Black-headed Grosbeak	Pheucticus_melanocephalus	Pheucticus_melanocephalus	Bronzed cowbird	Molothrus_aeneus	FM				Pair	Open	Full Migrant
White-throated Towhee	Pipilo_albicollis	Pipilo_albicollis	Bronzed cowbird	Molothrus_aeneus	FM				Pair	Open	Not a Migrant
Rufous-sided towhee (now Eastern towhee)	Pipilo_erythrophthalmus	Pipilo_erythrophthalmus	Bronzed cowbird	Molothrus_aeneus	J	333-334, 337-339			Pair	Open	Full Migrant
Brown towhee (now Canyon towhee)	Pipilo_fuscus	Pipilo_fuscus	Bronzed cowbird	Molothrus_aeneus	J	333-334, 337-339			Pair	Open	Not a Migrant
Canyon Towhee	Pipilo_fuscus	Pipilo_fuscus	Bronzed cowbird	Molothrus_aeneus	FM				Pair	Open	Not a Migrant
Spotted Towhee	Pipilo_maculatus	Pipilo_maculatus	Bronzed cowbird	Molothrus_aeneus	FM				Pair	Open	Full Migrant
Flame-colored tanager	Piranga_bidentata	Piranga_bidentata	Bronzed cowbird	Molothrus_aeneus	B	333-334, 337-339			NA	Open	Not a Migrant
Red-headed tanager	Piranga_erythrocephala	Piranga_erythrocephala	Bronzed cowbird	Molothrus_aeneus	B	333-334, 337-339			Pair	Open	Not a Migrant
Hepatic Tanager	Piranga_flava	Piranga_flava	Bronzed cowbird	Molothrus_aeneus	FM				Pair	Open	Full Migrant
Western Tanager	Piranga_ludoviciana	Piranga_ludoviciana	Bronzed cowbird	Molothrus_aeneus	FM				Pair	Open	Full Migrant
Summer tanager	Piranga_rubra	Piranga_rubra	Bronzed cowbird	Molothrus_aeneus	B	333-334, 337-339			Pair	Open	Full Migrant
Great Kiskadee	Pitangus_sulphuratus	Pitangus_sulphuratus	Bronzed cowbird	Molothrus_aeneus	FM				Pair	Closed	Full Migrant
White-lored Gnatcatcher	Polioptila_albiloris	Polioptila_albiloris	Bronzed cowbird	Molothrus_aeneus	FM				NA	Open	Not a Migrant
Black-tailed Gnatcatcher	Polioptila_melanura	Polioptila_melanura	Bronzed cowbird	Molothrus_aeneus	FM				Pair	Open	Not a Migrant
Chestnut-headed Oropendola	Psarocolius_wagleri	Psarocolius_wagleri	Bronzed cowbird	Molothrus_aeneus	FM				Female_only	Closed	Not a Migrant
Great-tailed Grackle	Quiscalus_mexicanus	Quiscalus_mexicanus	Bronzed cowbird	Molothrus_aeneus	FM				Pair	Open	Not a Migrant
Scarlet-rumped tanager	Ramphocelus_passerinii	Ramphocelus_passerinii	Bronzed cowbird	Molothrus_aeneus	B	333-334, 337-339			Pair	Open	Not a Migrant
Buff-throated Saltator	Saltator_maximus	Saltator_maximus	Bronzed cowbird	Molothrus_aeneus	FM				Pair	Open	Not a Migrant
Chipping Sparrow	Spizella_passerina	Spizella_passerina	Bronzed cowbird	Molothrus_aeneus	FM				Pair	Open	Full Migrant
White-collared Seedeater	Sporophila_torqueola	Sporophila_torqueola	Bronzed cowbird	Molothrus_aeneus	FM				Pair	Open	Not a Migrant
White-lined Tanager	Tachyphonus_rufus	Tachyphonus_rufus	Bronzed cowbird	Molothrus_aeneus	FM				Pair	Open	Not a Migrant
Bewick's wren	Thryomanes_bewickii	Thryomanes_bewickii	Bronzed cowbird	Molothrus_aeneus	B	333-334, 337-339			Pair	Closed	Full Migrant
Happy Wren	Thryothorus_felix	Thryothorus_felix	Bronzed cowbird	Molothrus_aeneus	FM				Pair	Enclosed	Not a Migrant
Carolina wren	Thryothorus_ludovicianus	Thryothorus_ludovicianus	Bronzed cowbird	Molothrus_aeneus	B	333-334, 337-339			Pair	Closed	Not a Migrant
Plain wren	Thryothorus_modestus	Thryothorus_modestus	Bronzed cowbird	Molothrus_aeneus	B	333-334, 337-339			Pair	NA	Not a Migrant
Banded Wren	Thryothorus_pleurostictus	Thryothorus_pleurostictus	Bronzed cowbird	Molothrus_aeneus	FM				Pair	Open	Not a Migrant
Sinaloa Wren	Thryothorus_sinaloa	Thryothorus_sinaloa	Bronzed cowbird	Molothrus_aeneus	FM				Pair	Enclosed	Not a Migrant
Curve-billed Thrasher	Toxostoma_curvirostre	Toxostoma_curvirostre	Bronzed cowbird	Molothrus_aeneus	FM				Pair	Open	Not a Migrant
LeConte's Thrasher	Toxostoma_lecontei	Toxostoma_lecontei	Bronzed cowbird	Molothrus_aeneus	FM				Pair	Open	Not a Migrant
Long-billed thrasher	Toxostoma_longirostre	Toxostoma_longirostre	Bronzed cowbird	Molothrus_aeneus	B	333-334, 337-339			Pair	Open	Not a Migrant
House Wren	Troglodytes_aedon	Troglodytes_aedon	Bronzed cowbird	Molothrus_aeneus	FM				Pair	Closed	Full Migrant
Clay-colored Robin	Turdus_grayi	Turdus_grayi	Bronzed cowbird	Molothrus_aeneus	FM				Pair	Open	Not a Migrant
Rufous-backed Robin	Turdus_rufopalliatus	Turdus_rufopalliatus	Bronzed cowbird	Molothrus_aeneus	FM				Pair	Open	Not a Migrant
Couch's kingbird	Tyrannus_couchii	Tyrannus_couchii	Bronzed cowbird	Molothrus_aeneus	B	339	now known to be a rare fostering host		Pair	Open	Full Migrant
Scissor-tailed Flycatcher	Tyrannus_forficatus	Tyrannus_forficatus	Bronzed cowbird	Molothrus_aeneus	FM				Pair	Open	Full Migrant
Tropical Kingbird	Tyrannus_melancholicus	Tyrannus_melancholicus	Bronzed cowbird	Molothrus_aeneus	FM				Pair	Open	Full Migrant
Western Kingbird	Tyrannus_verticalis	Tyrannus_verticalis	Bronzed cowbird	Molothrus_aeneus	FM				Pair	Open	Full Migrant
Lucy's Warbler	Vermivora_luciae	Vermivora_luciae	Bronzed cowbird	Molothrus_aeneus	FM				Pair	Open	Full Migrant
Bell's Vireo	Vireo_bellii	Vireo_bellii	Bronzed cowbird	Molothrus_aeneus	FM				Pair	Open	Full Migrant
Slaty vireo	Vireo_brevipennis	Vireo_brevipennis	Bronzed cowbird	Molothrus_aeneus	B	333-334, 337-339			Pair	Open	Not a Migrant
Yellow-green Vireo	Vireo_flavoviridis	Vireo_flavoviridis	Bronzed cowbird	Molothrus_aeneus	FM				Pair	Open	Full Migrant
Warbling Vireo	Vireo_gilvus	Vireo_gilvus	Bronzed cowbird	Molothrus_aeneus	FM				Pair	Open	Full Migrant
Hutton's Vireo	Vireo_huttoni	Vireo_huttoni	Bronzed cowbird	Molothrus_aeneus	FM				Pair	Open	Not a Migrant
Red-eyed vireo	Vireo_olivaceus	Vireo_olivaceus	Bronzed cowbird	Molothrus_aeneus	J	333-334, 337-339			Pair	Open	Full Migrant
Plumbeous Vireo	Vireo_plumbeus	Vireo_plumbeus	Bronzed cowbird	Molothrus_aeneus	FM				Pair	Open	Full Migrant
White-winged Dove	Zenaida_asiatica	Zenaida_asiatica	Bronzed cowbird	Molothrus_aeneus	FM				Pair	Open	Full Migrant
Mourning Dove	Zenaida_macroura	Zenaida_macroura	Bronzed cowbird	Molothrus_aeneus	FM				Pair	Open	Full Migrant
Rufous-collared sparrow	Zonotrichia_capensis	Zonotrichia_capensis	Bronzed cowbird	Molothrus_aeneus	B	333-334, 337-339			Pair	Open	Full Migrant
Spotted Sandpiper	Actitis_macularius	Actitis_macularius	Brown-headed cowbird	Molothrus_ater	FM				Male_only	Open	Full Migrant
Red-winged Blackbird	Agelaius_phoeniceus	Agelaius_phoeniceus	Brown-headed cowbird	Molothrus_ater	FM				Pair	Open	Not a Migrant
Tricolored Blackbird	Agelaius_tricolor	Agelaius_tricolor	Brown-headed cowbird	Molothrus_ater	FM				Female_only	Open	Not a Migrant
Yellow-shouldered blackbird	Agelaius_xanthomus	Agelaius_xanthomus	Brown-headed cowbird	Molothrus_ater	J	71, 98, 331-334	major host	Friedmann and Kiff (1985) have documented more than 200 host species, Sick (1993) listed nearly 60 host species from Brazil alone, in Trinidad at least 22 hosts are known.	Pair	Open	Not a Migrant
Botteri�s Sparrow	Aimophila_botterii	Aimophila_botterii	Brown-headed cowbird	Molothrus_ater	FM				Pair	Enclosed	Not a Migrant
Rufous-winged sparrow	Aimophila_carpalis	Aimophila_carpalis	Brown-headed cowbird	Molothrus_ater	J	58, 340-345	infrequent fostering		Pair	Open	Not a Migrant
Cassin's Sparrow	Aimophila_cassinii	Aimophila_cassinii	Brown-headed cowbird	Molothrus_ater	FM				Pair	Open	Not a Migrant
Five-striped Sparrow	Aimophila_quinquestriata	Aimophila_quinquestriata	Brown-headed cowbird	Molothrus_ater	FM				Pair	Open	Not a Migrant
Rufous-crowned Sparrow	Aimophila_ruficeps	Aimophila_ruficeps	Brown-headed cowbird	Molothrus_ater	FM				Pair	Open	Not a Migrant
Baird's Sparrow	Ammodramus_bairdii	Ammodramus_bairdii	Brown-headed cowbird	Molothrus_ater	FM				Pair	Open	Full Migrant
Henslow's Sparrow	Ammodramus_henslowii	Ammodramus_henslowii	Brown-headed cowbird	Molothrus_ater	FM				Pair	Open	Full Migrant
LeConte's sparrow	Ammodramus_leconteii	Ammodramus_leconteii	Brown-headed cowbird	Molothrus_ater	J	58, 340-345	infrequent fostering		Pair	Open	Full Migrant
Seaside sparrow	Ammodramus_maritimus	Ammodramus_maritimus	Brown-headed cowbird	Molothrus_ater	J	57, 340-345	minor fostering		Pair	Open	Not a Migrant
Nelson's Sparrow	Ammodramus_nelsoni	Ammodramus_nelsoni	Brown-headed cowbird	Molothrus_ater	FM				Female_only	Open	Full Migrant
Grasshopper sparrow	Ammodramus_savannarum	Ammodramus_savannarum	Brown-headed cowbird	Molothrus_ater	B	59, 340-345	major fostering		Cooperative	Open	Full Migrant
Bell�s Sparrow	Amphispiza_belli	Amphispiza_belli	Brown-headed cowbird	Molothrus_ater	FM				Pair	Open	Full Migrant
Black-throated Sparrow	Amphispiza_bilineata	Amphispiza_bilineata	Brown-headed cowbird	Molothrus_ater	FM				Pair	Open	Full Migrant
Blue-winged Teal	Anas_discors	Anas_discors	Brown-headed cowbird	Molothrus_ater	FM				Female_only	Open	Full Migrant
Sprague's Pipit	Anthus_spragueii	Anthus_spragueii	Brown-headed cowbird	Molothrus_ater	FM				Female_only	Enclosed	Full Migrant
Ruby-throated Hummingbird	Archilochus_colubris	Archilochus_colubris	Brown-headed cowbird	Molothrus_ater	FM				Female_only	Open	Full Migrant
Olive Sparrow	Arremonops_rufivirgatus	Arremonops_rufivirgatus	Brown-headed cowbird	Molothrus_ater	FM				NA	Enclosed	Not a Migrant
Verdin	Auriparus_flaviceps	Auriparus_flaviceps	Brown-headed cowbird	Molothrus_ater	B	57, 340-345	minor fostering		Pair	Closed	Not a Migrant
Lesser Scaup	Aythya_affinis	Aythya_affinis	Brown-headed cowbird	Molothrus_ater	FM				Female_only	Open	Full Migrant
Black-crested Titmouse	Baeolophus_atricristatus	Baeolophus_atricristatus	Brown-headed cowbird	Molothrus_ater	FM				Pair	Open	Not a Migrant
Tufted Titmouse	Baeolophus_bicolor	Baeolophus_bicolor	Brown-headed cowbird	Molothrus_ater	FM				Cooperative	Open	Not a Migrant
Upland Sandpiper	Bartramia_longicauda	Bartramia_longicauda	Brown-headed cowbird	Molothrus_ater	FM				Pair	Open	Full Migrant
Cedar waxwing	Bombycilla_cedrorum	Bombycilla_cedrorum	Brown-headed cowbird	Molothrus_ater	B	59, 340-345	infrequent fostering		Pair	Open	Full Migrant
Bohemian Waxwing	Bombycilla_garrulus	Bombycilla_garrulus	Brown-headed cowbird	Molothrus_ater	FM				Pair	Open	Full Migrant
Ferruginous Hawk	Buteo_regalis	Buteo_regalis	Brown-headed cowbird	Molothrus_ater	FM				Pair	Open	Full Migrant
Lark Bunting	Calamospiza_melanocorys	Calamospiza_melanocorys	Brown-headed cowbird	Molothrus_ater	FM				Cooperative	Open	Full Migrant
McCown's Longspur	Calcarius_mccownii	Calcarius_mccownii	Brown-headed cowbird	Molothrus_ater	FM				Pair	Open	Full Migrant
Chestnut-collared longspur	Calcarius_ornatus	Calcarius_ornatus	Brown-headed cowbird	Molothrus_ater	B	59, 340-345	major fostering		Female_only	Open	Full Migrant
Boucard's Wren	Campylorhynchus_jocosus	Campylorhynchus_jocosus	Brown-headed cowbird	Molothrus_ater	FM				Cooperative	Enclosed	Not a Migrant
Red-faced Warbler	Cardellina_rubrifrons	Cardellina_rubrifrons	Brown-headed cowbird	Molothrus_ater	FM				Pair	Open	Full Migrant
Northern cardinal	Cardinalis_cardinalis	Cardinalis_cardinalis	Brown-headed cowbird	Molothrus_ater	B	60, 71, 78, 340-345	major fostering		Pair	Open	Not a Migrant
Pyrrhuloxia	Cardinalis_sinuatus	Cardinalis_sinuatus	Brown-headed cowbird	Molothrus_ater	FM				Pair	Open	Full Migrant
Common Redpoll	Carduelis_flammea	Carduelis_flammea	Brown-headed cowbird	Molothrus_ater	FM				Pair	Open	Full Migrant
Lawrence's Goldfinch	Carduelis_lawrencei	Carduelis_lawrencei	Brown-headed cowbird	Molothrus_ater	FM				Pair	Open	Full Migrant
Pine siskin	Carduelis_pinus	Carduelis_pinus	Brown-headed cowbird	Molothrus_ater	B	57, 340-345	occasional fostering		Pair	Open	Full Migrant
Lesser goldfinch	Carduelis_psaltria	Carduelis_psaltria	Brown-headed cowbird	Molothrus_ater	B	57, 340-345	occasional fostering		Pair	Open	Not a Migrant
American goldfinch	Carduelis_tristis	Carduelis_tristis	Brown-headed cowbird	Molothrus_ater	J	59, 71, 340-345	major fostering		Pair	Open	Full Migrant
Cassin�s Finch	Carpodacus_cassinii	Carpodacus_cassinii	Brown-headed cowbird	Molothrus_ater	FM				Pair	Open	Full Migrant
House Finch	Carpodacus_mexicanus	Carpodacus_mexicanus	Brown-headed cowbird	Molothrus_ater	FM				Pair	Open	Not a Migrant
Purple finch	Carpodacus_purpureus	Carpodacus_purpureus	Brown-headed cowbird	Molothrus_ater	J	58, 71, 340-345	infrequent fostering		Pair	Open	Full Migrant
Veery	Catharus_fuscescens	Catharus_fuscescens	Brown-headed cowbird	Molothrus_ater	B	59, 340-345	major fostering		Pair	Open	Full Migrant
Hermit thrush	Catharus_guttatus	Catharus_guttatus	Brown-headed cowbird	Molothrus_ater	B	59, 340-345	infrequent fostering		Pair	Open	Full Migrant
Swainson's Thrush	Catharus_ustulatus	Catharus_ustulatus	Brown-headed cowbird	Molothrus_ater	FM				Pair	Open	Full Migrant
Brown creeper (now American treecreeper)	Certhia_americana	Certhia_americana	Brown-headed cowbird	Molothrus_ater	J	57, 340-345	minor fostering		Pair	Open	Full Migrant
Brown Creeper	Certhia_familiaris	Certhia_familiaris	Brown-headed cowbird	Molothrus_ater	FM				Pair	Open	Not a Migrant
Wrentit	Chamaea_fasciata	Chamaea_fasciata	Brown-headed cowbird	Molothrus_ater	B	57, 340-345	minor fostering		Pair	Open	Not a Migrant
Killdeer	Charadrius_vociferus	Charadrius_vociferus	Brown-headed cowbird	Molothrus_ater	FM				Pair	Open	Full Migrant
Lark sparrow	Chondestes_grammacus	Chondestes_grammacus	Brown-headed cowbird	Molothrus_ater	B	59, 98, 340-345	infrequent fostering		Pair	Open	Full Migrant
Marsh Wren	Cistothorus_palustris	Cistothorus_palustris	Brown-headed cowbird	Molothrus_ater	FM				Pair	Closed	Full Migrant
Sedge Wren	Cistothorus_platensis	Cistothorus_platensis	Brown-headed cowbird	Molothrus_ater	FM				Pair	Open	Full Migrant
Evening grosbeak	Coccothraustes_vespertinus	Coccothraustes_vespertinus	Brown-headed cowbird	Molothrus_ater	B	57, 340-345	minor fostering		Pair	Open	Full Migrant
Yellow-billed Cuckoo	Coccyzus_americanus	Coccyzus_americanus	Brown-headed cowbird	Molothrus_ater	FM				Pair	Open	Full Migrant
Black-billed Cuckoo	Coccyzus_erythropthalmus	Coccyzus_erythropthalmus	Brown-headed cowbird	Molothrus_ater	FM				Pair	Open	Full Migrant
Common Ground-Dove	Columbina_passerina	Columbina_passerina	Brown-headed cowbird	Molothrus_ater	FM				Pair	Open	Full Migrant
Olive-sided flycatcher	Contopus_cooperi	Contopus_cooperi	Brown-headed cowbird	Molothrus_ater	B	57, 340-345	minor fostering		Pair	Open	Full Migrant
Western wood-pewee	Contopus_sordidulus	Contopus_sordidulus	Brown-headed cowbird	Molothrus_ater	B	58, 340-345	infrequent fostering		Pair	Open	Full Migrant
Eastern wood-pewee	Contopus_virens	Contopus_virens	Brown-headed cowbird	Molothrus_ater	B	59, 340-345	major fostering		Pair	Open	Full Migrant
American Crow	Corvus_brachyrhynchos	Corvus_brachyrhynchos	Brown-headed cowbird	Molothrus_ater	FM				Cooperative	Open	Full Migrant
Blue Jay	Cyanocitta_cristata	Cyanocitta_cristata	Brown-headed cowbird	Molothrus_ater	FM				Pair	Open	Full Migrant
Black-throated Blue Warbler	Dendroica_caerulescens	Dendroica_caerulescens	Brown-headed cowbird	Molothrus_ater	FM				Pair	Open	Full Migrant
Bay-breasted warbler	Dendroica_castanea	Dendroica_castanea	Brown-headed cowbird	Molothrus_ater	J	57, 340-345	minor fostering		Pair	Open	Full Migrant
Cerulean Warbler	Dendroica_cerulea	Dendroica_cerulea	Brown-headed cowbird	Molothrus_ater	FM				Pair	Open	Full Migrant
Golden-cheeked Warbler	Dendroica_chrysoparia	Dendroica_chrysoparia	Brown-headed cowbird	Molothrus_ater	FM				Pair	Open	Full Migrant
Yellow-rumped warbler	Dendroica_coronata	Dendroica_coronata	Brown-headed cowbird	Molothrus_ater	J	59, 71, 340-345	major fostering		Pair	Open	Full Migrant
Prairie Warbler	Dendroica_discolor	Dendroica_discolor	Brown-headed cowbird	Molothrus_ater	FM				Pair	Open	Full Migrant
Yellow-throated Warbler	Dendroica_dominica	Dendroica_dominica	Brown-headed cowbird	Molothrus_ater	FM				Pair	Open	Full Migrant
Blackburnian Warbler	Dendroica_fusca	Dendroica_fusca	Brown-headed cowbird	Molothrus_ater	FM				Pair	Open	Full Migrant
Grace's warbler	Dendroica_graciae	Dendroica_graciae	Brown-headed cowbird	Molothrus_ater	J	57, 340-345	minor fostering		Pair	Open	Full Migrant
Kirtland's warbler	Dendroica_kirtlandii	Dendroica_kirtlandii	Brown-headed cowbird	Molothrus_ater	J	59, 71, 98, 340-345	major fostering		Pair	Open	Full Migrant
Magnolia Warbler	Dendroica_magnolia	Dendroica_magnolia	Brown-headed cowbird	Molothrus_ater	FM				Pair	Open	Full Migrant
Black-throated gray warbler	Dendroica_nigrescens	Dendroica_nigrescens	Brown-headed cowbird	Molothrus_ater	J	57, 340-345	minor fostering		Pair	Open	Full Migrant
Hermit Warbler	Dendroica_occidentalis	Dendroica_occidentalis	Brown-headed cowbird	Molothrus_ater	FM				Pair	Open	Full Migrant
Palm Warbler	Dendroica_palmarum	Dendroica_palmarum	Brown-headed cowbird	Molothrus_ater	FM				Pair	Open	Full Migrant
Chestnut-sided Warbler	Dendroica_pensylvanica	Dendroica_pensylvanica	Brown-headed cowbird	Molothrus_ater	FM				Pair	Open	Full Migrant
Yellow warbler	Dendroica_petechia	Dendroica_petechia	Brown-headed cowbird	Molothrus_ater	J	59, 71, 78, 98, 340-345	major fostering		Pair	Open	Full Migrant
Pine Warbler	Dendroica_pinus	Dendroica_pinus	Brown-headed cowbird	Molothrus_ater	FM				Pair	Open	Full Migrant
Blackpoll Warbler	Dendroica_striata	Dendroica_striata	Brown-headed cowbird	Molothrus_ater	FM				Pair	Open	Full Migrant
Cape May Warbler	Dendroica_tigrina	Dendroica_tigrina	Brown-headed cowbird	Molothrus_ater	FM				Pair	Open	Full Migrant
Townsend's warbler	Dendroica_townsendi	Dendroica_townsendi	Brown-headed cowbird	Molothrus_ater	J	57, 340-345	minor fostering		Pair	Open	Full Migrant
Black-throated Green Warbler	Dendroica_virens	Dendroica_virens	Brown-headed cowbird	Molothrus_ater	FM				Pair	Open	Full Migrant
Bobolink	Dolichonyx_oryzivorus	Dolichonyx_oryzivorus	Brown-headed cowbird	Molothrus_ater	B	59, 340-345	infrequent fostering		Cooperative	Open	Full Migrant
Gray catbird	Dumetella_carolinensis	Dumetella_carolinensis	Brown-headed cowbird	Molothrus_ater	B	59, 340-345	infrequent fostering		Pair	Open	Full Migrant
Alder flycatcher	Empidonax_alnorum	Empidonax_alnorum	Brown-headed cowbird	Molothrus_ater	B	58, 340-345	infrequent fostering		Pair	Open	Full Migrant
Western flycatcher (now Pacific-slope flycatcher)	Empidonax_difficilis	Empidonax_difficilis	Brown-headed cowbird	Molothrus_ater	B	57, 340-345	occasional fostering		Pair	Open	Full Migrant
Yellow-bellied Flycatcher	Empidonax_flaviventris	Empidonax_flaviventris	Brown-headed cowbird	Molothrus_ater	FM				Pair	Open	Full Migrant
Buff-breasted Flycatcher	Empidonax_fulvifrons	Empidonax_fulvifrons	Brown-headed cowbird	Molothrus_ater	FM				Pair	Open	Full Migrant
Hammond's Flycatcher	Empidonax_hammondii	Empidonax_hammondii	Brown-headed cowbird	Molothrus_ater	FM				Pair	Open	Full Migrant
Least Flycatcher	Empidonax_minimus	Empidonax_minimus	Brown-headed cowbird	Molothrus_ater	FM				Pair	Open	Full Migrant
Dusky flycatcher (now American dusky flycatcher)	Empidonax_oberholseri	Empidonax_oberholseri	Brown-headed cowbird	Molothrus_ater	B	57, 340-345	minor fostering		Pair	Open	Full Migrant
Cordilleran Flycatcher	Empidonax_occidentalis	Empidonax_occidentalis	Brown-headed cowbird	Molothrus_ater	FM				Pair	Open	Full Migrant
Willow flycatcher	Empidonax_traillii	Empidonax_traillii	Brown-headed cowbird	Molothrus_ater	B	59, 71, 340-345	major fostering		Pair	Open	Full Migrant
Acadian flycatcher	Empidonax_virescens	Empidonax_virescens	Brown-headed cowbird	Molothrus_ater	B	59, 98, 340-345	major fostering		Pair	Open	Full Migrant
Gray flycatcher	Empidonax_wrightii	Empidonax_wrightii	Brown-headed cowbird	Molothrus_ater	B	57, 340-345	minor fostering		Pair	Open	Full Migrant
Horned lark	Eremophila_alpestris	Eremophila_alpestris	Brown-headed cowbird	Molothrus_ater	B	59, 340-345	infrequent fostering		Pair	Open	Full Migrant
Rusty Blackbird	Euphagus_carolinus	Euphagus_carolinus	Brown-headed cowbird	Molothrus_ater	FM				Pair	Open	Full Migrant
Brewer's blackbird	Euphagus_cyanocephalus	Euphagus_cyanocephalus	Brown-headed cowbird	Molothrus_ater	B	60, 340-345	major fostering		Pair	Open	Full Migrant
Gray-crowned Yellowthroat	Geothlypis_poliocephala	Geothlypis_poliocephala	Brown-headed cowbird	Molothrus_ater	FM				Pair	Open	Not a Migrant
Common yellowthroat	Geothlypis_trichas	Geothlypis_trichas	Brown-headed cowbird	Molothrus_ater	B	59, 340-345	major fostering		Pair	Open	Full Migrant
Worm-eating warbler	Helmitheros_vermivorum	Helmitheros_vermivorum	Brown-headed cowbird	Molothrus_ater	B	58, 340-345	infrequent fostering		Pair	Open	Full Migrant
Barn swallow	Hirundo_rustica	Hirundo_rustica	Brown-headed cowbird	Molothrus_ater	B	58, 340-345	infrequent fostering		Pair	Open	Full Migrant
Wood thrush	Hylocichla_mustelina	Hylocichla_mustelina	Brown-headed cowbird	Molothrus_ater	B	60, 71, 340-345	major fostering		Pair	Open	Full Migrant
Yellow-breasted chat	Icteria_virens	Icteria_virens	Brown-headed cowbird	Molothrus_ater	B	59, 340-345	major fostering		Pair	Open	Full Migrant
Bullock's Oriole	Icterus_bullockii	Icterus_bullockii	Brown-headed cowbird	Molothrus_ater	FM				Pair	Open	Full Migrant
Hooded oriole	Icterus_cucullatus	Icterus_cucullatus	Brown-headed cowbird	Molothrus_ater	B	58, 340-345	occasional fostering		Pair	Closed	Full Migrant
Northern oriole (now Baltimore oriole)	Icterus_galbula	Icterus_galbula	Brown-headed cowbird	Molothrus_ater	B	58, 340-345	occasional fostering		Pair	Open	Full Migrant
Audubon's Oriole	Icterus_graduacauda	Icterus_graduacauda	Brown-headed cowbird	Molothrus_ater	FM				Pair	Open	Not a Migrant
Altamira Oriole	Icterus_gularis	Icterus_gularis	Brown-headed cowbird	Molothrus_ater	FM				Pair	Closed	Not a Migrant
Scott's Oriole	Icterus_parisorum	Icterus_parisorum	Brown-headed cowbird	Molothrus_ater	FM				Pair	Closed	Full Migrant
Orchard oriole	Icterus_spurius	Icterus_spurius	Brown-headed cowbird	Molothrus_ater	B	58, 340-345	occasional fostering		Pair	Open	Full Migrant
Dark-eyed junco	Junco_hyemalis	Junco_hyemalis	Brown-headed cowbird	Molothrus_ater	B	58, 340-345	infrequent fostering		Pair	Open	Full Migrant
Loggerhead Shrike	Lanius_ludovicianus	Lanius_ludovicianus	Brown-headed cowbird	Molothrus_ater	FM				Pair	Open	Full Migrant
California Gull	Larus_californicus	Larus_californicus	Brown-headed cowbird	Molothrus_ater	FM				Pair	Open	Full Migrant
Gray-crowned Rosy-Finch	Leucosticte_tephrocotis	Leucosticte_tephrocotis	Brown-headed cowbird	Molothrus_ater	FM				Pair	Open	Full Migrant
Swainson's warbler	Limnothlypis_swainsonii	Limnothlypis_swainsonii	Brown-headed cowbird	Molothrus_ater	B	58, 340-345	occasional fostering		Pair	Open	Full Migrant
Hooded Merganser	Lophodytes_cucullatus	Lophodytes_cucullatus	Brown-headed cowbird	Molothrus_ater	FM				Pair	Open	Full Migrant
Red Crossbill	Loxia_curvirostra	Loxia_curvirostra	Brown-headed cowbird	Molothrus_ater	FM				Pair	Open	Not a Migrant
Red-headed Woodpecker	Melanerpes_erythrocephalus	Melanerpes_erythrocephalus	Brown-headed cowbird	Molothrus_ater	FM				Pair	Closed	Full Migrant
Swamp sparrow	Melospiza_georgiana	Melospiza_georgiana	Brown-headed cowbird	Molothrus_ater	B	58, 340-345	infrequent fostering		Pair	Open	Full Migrant
Lincoln's sparrow	Melospiza_lincolnii	Melospiza_lincolnii	Brown-headed cowbird	Molothrus_ater	B	58, 340-345	occasional fostering		Pair	Open	Full Migrant
Song sparrow	Melospiza_melodia	Melospiza_melodia	Brown-headed cowbird	Molothrus_ater	B	59, 78, 98, 340-345	major fostering		Pair	Open	Full Migrant
Rusty-crowned Ground-Sparrow	Melozone_kieneri	Melozone_kieneri	Brown-headed cowbird	Molothrus_ater	FM				NA	Open	Not a Migrant
Northern mockingbird	Mimus_polyglottos	Mimus_polyglottos	Brown-headed cowbird	Molothrus_ater	B	59, 340-345	infrequent fostering		Pair	Open	Not a Migrant
Black-and-white warbler	Mniotilta_varia	Mniotilta_varia	Brown-headed cowbird	Molothrus_ater	B	58, 340-345	infrequent fostering		Pair	Open	Full Migrant
Townsend's Solitaire	Myadestes_townsendi	Myadestes_townsendi	Brown-headed cowbird	Molothrus_ater	FM				Pair	Open	Full Migrant
Great Crested Flycatcher	Myiarchus_crinitus	Myiarchus_crinitus	Brown-headed cowbird	Molothrus_ater	FM				Pair	Open	Full Migrant
Painted Redstart	Myioborus_pictus	Myioborus_pictus	Brown-headed cowbird	Molothrus_ater	FM				Pair	Enclosed	Full Migrant
Kentucky Warbler	Oporornis_formosus	Oporornis_formosus	Brown-headed cowbird	Molothrus_ater	FM				Pair	Open	Full Migrant
Mourning Warbler	Oporornis_philadelphia	Oporornis_philadelphia	Brown-headed cowbird	Molothrus_ater	FM				Pair	Open	Full Migrant
MacGillivray's Warbler	Oporornis_tolmiei	Oporornis_tolmiei	Brown-headed cowbird	Molothrus_ater	FM				Pair	Open	Full Migrant
Sage Thrasher	Oreoscoptes_montanus	Oreoscoptes_montanus	Brown-headed cowbird	Molothrus_ater	FM				Pair	Open	Full Migrant
Northern Parula	Parula_americana	Parula_americana	Brown-headed cowbird	Molothrus_ater	FM				Pair	Open	Full Migrant
Tropical parula	Parula_pitiayumi	Parula_pitiayumi	Brown-headed cowbird	Molothrus_ater	J	58, 340-345	infrequent fostering		Pair	Enclosed	Not a Migrant
Topical Parula	Parula_pitiayumi	Parula_pitiayumi	Brown-headed cowbird	Molothrus_ater	FM				Pair	Enclosed	Not a Migrant
Black-capped Chickadee	Parus_atricapillus	Parus_atricapillus	Brown-headed cowbird	Molothrus_ater	FM				Pair	Closed	Not a Migrant
Carolina chickadee	Parus_carolinensis	Parus_carolinensis	Brown-headed cowbird	Molothrus_ater	J	57, 340-345	minor fostering		Pair	Closed	Not a Migrant
Mountain Chickadee	Parus_gambeli	Parus_gambeli	Brown-headed cowbird	Molothrus_ater	FM				Pair	Closed	Not a Migrant
House sparrow	Passer_domesticus	Passer_domesticus	Brown-headed cowbird	Molothrus_ater	B	58, 340-345	occasional fostering		Cooperative	Closed	Not a Migrant
Savannah sparrow	Passerculus_sandwichensis	Passerculus_sandwichensis	Brown-headed cowbird	Molothrus_ater	B	58, 340-345	occasional fostering		Pair	Open	Full Migrant
Fox sparrow	Passerella_iliaca	Passerella_iliaca	Brown-headed cowbird	Molothrus_ater	B	59, 340-345	infrequent fostering		Pair	Open	Full Migrant
Lazuli bunting	Passerina_amoena	Passerina_amoena	Brown-headed cowbird	Molothrus_ater	B	59, 340-345	major fostering		Pair	Open	Full Migrant
Blue grosbeak	Passerina_caerulea	Passerina_caerulea	Brown-headed cowbird	Molothrus_ater	B	59, 340-345	major fostering		Pair	Open	Full Migrant
Painted bunting	Passerina_ciris	Passerina_ciris	Brown-headed cowbird	Molothrus_ater	J	59, 340-345	major fostering		Pair	Open	Full Migrant
Indigo bunting	Passerina_cyanea	Passerina_cyanea	Brown-headed cowbird	Molothrus_ater	B	59, 71, 98, 340-345	major fostering		Pair	Open	Full Migrant
Varied Bunting	Passerina_versicolor	Passerina_versicolor	Brown-headed cowbird	Molothrus_ater	FM				Pair	Open	Full Migrant
Cliff Swallow	Petrochelidon_pyrrhonota	Petrochelidon_pyrrhonota	Brown-headed cowbird	Molothrus_ater	FM				Pair	Enclosed	Full Migrant
Olive Warbler	Peucedramus_taeniatus	Peucedramus_taeniatus	Brown-headed cowbird	Molothrus_ater	FM				Pair	Open	Not a Migrant
Phainopepla	Phainopepla_nitens	Phainopepla_nitens	Brown-headed cowbird	Molothrus_ater	B	57, 340-345	minor fostering		Pair	Open	Full Migrant
Ring-necked Pheasant	Phasianus_colchicus	Phasianus_colchicus	Brown-headed cowbird	Molothrus_ater	FM				Female_only	Open	Not a Migrant
Rose-breasted grosbeak	Pheucticus_ludovicianus	Pheucticus_ludovicianus	Brown-headed cowbird	Molothrus_ater	B	60, 340-345	major fostering		Pair	Open	Full Migrant
Black-headed Grosbeak	Pheucticus_melanocephalus	Pheucticus_melanocephalus	Brown-headed cowbird	Molothrus_ater	FM				Pair	Open	Full Migrant
Abert's Towhee	Pipilo_aberti	Pipilo_aberti	Brown-headed cowbird	Molothrus_ater	FM				Pair	Open	Not a Migrant
Green-tailed Towhee	Pipilo_chlorurus	Pipilo_chlorurus	Brown-headed cowbird	Molothrus_ater	FM				Pair	Open	Full Migrant
California Towhee	Pipilo_crissalis	Pipilo_crissalis	Brown-headed cowbird	Molothrus_ater	FM				Pair	Open	Not a Migrant
Rufous-sided towhee (now Eastern towhee)	Pipilo_erythrophthalmus	Pipilo_erythrophthalmus	Brown-headed cowbird	Molothrus_ater	B	59, 340-345	major fostering		Pair	Open	Full Migrant
Brown towhee (now Canyon towhee)	Pipilo_fuscus	Pipilo_fuscus	Brown-headed cowbird	Molothrus_ater	J	58, 340-345	occasional fostering		Pair	Open	Not a Migrant
Canyon Towhee	Pipilo_fuscus	Pipilo_fuscus	Brown-headed cowbird	Molothrus_ater	FM				Pair	Open	Not a Migrant
Spotted Towhee	Pipilo_maculatus	Pipilo_maculatus	Brown-headed cowbird	Molothrus_ater	FM				Pair	Open	Full Migrant
Western tanager	Piranga_ludoviciana	Piranga_ludoviciana	Brown-headed cowbird	Molothrus_ater	B	57, 340-345	minor fostering		Pair	Open	Full Migrant
Scarlet tanager	Piranga_olivacea	Piranga_olivacea	Brown-headed cowbird	Molothrus_ater	B	59, 340-345	infrequent fostering		Pair	Open	Full Migrant
Summer tanager	Piranga_rubra	Piranga_rubra	Brown-headed cowbird	Molothrus_ater	B	58, 340-345	occasional fostering		Pair	Open	Full Migrant
White-lored Gnatcatcher	Polioptila_albiloris	Polioptila_albiloris	Brown-headed cowbird	Molothrus_ater	FM				NA	Open	Not a Migrant
Blue-gray gnatcatcher	Polioptila_caerulea	Polioptila_caerulea	Brown-headed cowbird	Molothrus_ater	B	59, 340-345	major fostering		Pair	Open	Full Migrant
California Gnatcatcher	Polioptila_californica	Polioptila_californica	Brown-headed cowbird	Molothrus_ater	FM				Pair	Open	Not a Migrant
Black-tailed gnatcatcher	Polioptila_melanura	Polioptila_melanura	Brown-headed cowbird	Molothrus_ater	B	58, 340-345	infrequent fostering		Pair	Open	Not a Migrant
Black-capped Gnatcatcher	Polioptila_nigriceps	Polioptila_nigriceps	Brown-headed cowbird	Molothrus_ater	FM				Pair	Open	Not a Migrant
Vesper sparrow	Pooecetes_gramineus	Pooecetes_gramineus	Brown-headed cowbird	Molothrus_ater	B	59, 340-345	major fostering		Pair	Open	Full Migrant
Purple Martin	Progne_subis	Progne_subis	Brown-headed cowbird	Molothrus_ater	FM				Pair	Closed	Full Migrant
Prothonotary warbler	Protonotaria_citrea	Protonotaria_citrea	Brown-headed cowbird	Molothrus_ater	B	59, 71, 78, 340-345	major fostering		Pair	Closed	Full Migrant
Bushtit	Psaltriparus_minimus	Psaltriparus_minimus	Brown-headed cowbird	Molothrus_ater	FM				Cooperative	Enclosed	Not a Migrant
Vermilion flycatcher	Pyrocephalus_rubinus	Pyrocephalus_rubinus	Brown-headed cowbird	Molothrus_ater	B	58, 340-345	infrequent fostering		Pair	Open	Full Migrant
Common Grackle	Quiscalus_quiscula	Quiscalus_quiscula	Brown-headed cowbird	Molothrus_ater	FM				Pair	Open	Full Migrant
Virginia Rail	Rallus_limicola	Rallus_limicola	Brown-headed cowbird	Molothrus_ater	FM				Pair	Open	Full Migrant
Ruby-crowned kinglet	Regulus_calendula	Regulus_calendula	Brown-headed cowbird	Molothrus_ater	B	57, 340-345	minor fostering		Pair	Open	Full Migrant
Golden-crowned kinglet	Regulus_satrapa	Regulus_satrapa	Brown-headed cowbird	Molothrus_ater	B	57, 340-345	minor fostering		Pair	Open	Full Migrant
Bank Swallow	Riparia_riparia	Riparia_riparia	Brown-headed cowbird	Molothrus_ater	FM				Pair	Closed	Full Migrant
Rock wren	Salpinctes_obsoletus	Salpinctes_obsoletus	Brown-headed cowbird	Molothrus_ater	B	58, 340-345	infrequent fostering		Pair	Closed	Full Migrant
Black Phoebe	Sayornis_nigricans	Sayornis_nigricans	Brown-headed cowbird	Molothrus_ater	FM				Pair	Open	Full Migrant
Eastern phoebe	Sayornis_phoebe	Sayornis_phoebe	Brown-headed cowbird	Molothrus_ater	B	59, 71, 78, 98, 340-345	major fostering		Pair	Open	Full Migrant
Say's Phoebe	Sayornis_saya	Sayornis_saya	Brown-headed cowbird	Molothrus_ater	FM				Pair	Open	Full Migrant
Ovenbird	Seiurus_aurocapilla	Seiurus_aurocapilla	Brown-headed cowbird	Molothrus_ater	B	59, 340-345	major fostering		Cooperative	Open	Full Migrant
Louisiana Waterthrush	Seiurus_motacilla	Seiurus_motacilla	Brown-headed cowbird	Molothrus_ater	FM				Pair	Open	Full Migrant
Northern Waterthrush	Seiurus_noveboracensis	Seiurus_noveboracensis	Brown-headed cowbird	Molothrus_ater	FM				Pair	Open	Full Migrant
American redstart	Setophaga_ruticilla	Setophaga_ruticilla	Brown-headed cowbird	Molothrus_ater	B	59, 340-345	major fostering		Pair	Open	Full Migrant
Mountain Bluebird	Sialia_currucoides	Sialia_currucoides	Brown-headed cowbird	Molothrus_ater	FM				Cooperative	Closed	Full Migrant
Western Bluebird	Sialia_mexicana	Sialia_mexicana	Brown-headed cowbird	Molothrus_ater	FM				Pair	Closed	Full Migrant
Eastern Bluebird	Sialia_sialis	Sialia_sialis	Brown-headed cowbird	Molothrus_ater	FM				Pair	Closed	Full Migrant
Red-breasted nuthatch	Sitta_canadensis	Sitta_canadensis	Brown-headed cowbird	Molothrus_ater	B	57, 340-345	minor fostering		Pair	Closed	Full Migrant
White-breasted Nuthatch	Sitta_carolinensis	Sitta_carolinensis	Brown-headed cowbird	Molothrus_ater	FM				Pair	Closed	Not a Migrant
Brown-headed Nuthatch	Sitta_pusilla	Sitta_pusilla	Brown-headed cowbird	Molothrus_ater	FM				Cooperative	Closed	Not a Migrant
Dickcissel	Spiza_americana	Spiza_americana	Brown-headed cowbird	Molothrus_ater	B	59, 78, 340-345	major fostering		Pair	Open	Full Migrant
Black-chinned Sparrow	Spizella_atrogularis	Spizella_atrogularis	Brown-headed cowbird	Molothrus_ater	FM				Pair	Open	Not a Migrant
Brewer's sparrow	Spizella_breweri	Spizella_breweri	Brown-headed cowbird	Molothrus_ater	B	58, 340-345	occasional fostering		Pair	Open	Full Migrant
Clay-colored sparrow	Spizella_pallida	Spizella_pallida	Brown-headed cowbird	Molothrus_ater	B	59, 340-345	major fostering		Pair	Open	Full Migrant
Chipping sparrow	Spizella_passerina	Spizella_passerina	Brown-headed cowbird	Molothrus_ater	B	59, 71, 340-345	major fostering		Pair	Open	Full Migrant
Field sparrow	Spizella_pusilla	Spizella_pusilla	Brown-headed cowbird	Molothrus_ater	B	59, 71, 78, 98, 340-345	major fostering		Pair	Open	Full Migrant
Cinnamon-rumped Seedeater	Sporophila_torqueola	Sporophila_torqueola	Brown-headed cowbird	Molothrus_ater	FM				Pair	Open	Not a Migrant
Wilson's Phalarope	Steganopus_tricolor	Steganopus_tricolor	Brown-headed cowbird	Molothrus_ater	FM				Male_only	Open	Full Migrant
Common Tern	Sterna_hirundo	Sterna_hirundo	Brown-headed cowbird	Molothrus_ater	FM				Pair	Open	Full Migrant
Eastern meadowlark	Sturnella_magna	Sturnella_magna	Brown-headed cowbird	Molothrus_ater	B	59, 78, 340-345	infrequent fostering		Pair	Open	Full Migrant
Western meadowlark	Sturnella_neglecta	Sturnella_neglecta	Brown-headed cowbird	Molothrus_ater	B	60, 71, 340-345	major fostering		Pair	Open	Full Migrant
European starling (now Common starling)	Sturnus_vulgaris	Sturnus_vulgaris	Brown-headed cowbird	Molothrus_ater	B	57, 340-345	minor fostering		Pair	Open	Full Migrant
Tree swallow	Tachycineta_bicolor	Tachycineta_bicolor	Brown-headed cowbird	Molothrus_ater	B	57, 340-345	minor fostering		Pair	Open	Full Migrant
Bewick's wren	Thryomanes_bewickii	Thryomanes_bewickii	Brown-headed cowbird	Molothrus_ater	B	58, 340-345	infrequent fostering		Pair	Closed	Full Migrant
Carolina wren	Thryothorus_ludovicianus	Thryothorus_ludovicianus	Brown-headed cowbird	Molothrus_ater	B	57, 340-345	minor fostering		Pair	Closed	Not a Migrant
Bendire's Thrasher	Toxostoma_bendirei	Toxostoma_bendirei	Brown-headed cowbird	Molothrus_ater	FM				Pair	Open	Full Migrant
Curve-billed Thrasher	Toxostoma_curvirostre	Toxostoma_curvirostre	Brown-headed cowbird	Molothrus_ater	FM				Pair	Open	Not a Migrant
Long-billed Thrasher	Toxostoma_longirostre	Toxostoma_longirostre	Brown-headed cowbird	Molothrus_ater	FM				Pair	Open	Not a Migrant
Brown thrasher	Toxostoma_rufum	Toxostoma_rufum	Brown-headed cowbird	Molothrus_ater	B	58, 340-345	occasional fostering		Pair	Open	Full Migrant
House wren	Troglodytes_aedon	Troglodytes_aedon	Brown-headed cowbird	Molothrus_ater	B	58, 340-345	infrequent fostering		Pair	Closed	Full Migrant
American robin	Turdus_migratorius	Turdus_migratorius	Brown-headed cowbird	Molothrus_ater	B	59, 340-345	infrequent fostering		Pair	Open	Full Migrant
Greater Prairie-Chicken	Tympanuchus_cupido	Tympanuchus_cupido	Brown-headed cowbird	Molothrus_ater	FM				Female_only	Open	Not a Migrant
Gray Kingbird	Tyrannus_dominicensis	Tyrannus_dominicensis	Brown-headed cowbird	Molothrus_ater	FM				Pair	Open	Full Migrant
Scissor-tailed flycatcher	Tyrannus_forficatus	Tyrannus_forficatus	Brown-headed cowbird	Molothrus_ater	B	57, 340-345	minor fostering		Pair	Open	Full Migrant
Eastern kingbird	Tyrannus_tyrannus	Tyrannus_tyrannus	Brown-headed cowbird	Molothrus_ater	B	59, 340-345	infrequent fostering		Pair	Open	Full Migrant
Western kingbird	Tyrannus_verticalis	Tyrannus_verticalis	Brown-headed cowbird	Molothrus_ater	B	57, 340-345	minor fostering		Pair	Open	Full Migrant
Cassin's Kingbird	Tyrannus_vociferans	Tyrannus_vociferans	Brown-headed cowbird	Molothrus_ater	FM				Pair	Open	Full Migrant
Bachman's Sparrow	Vermivora_bachmanii	Vermivora_bachmanii	Brown-headed cowbird	Molothrus_ater	FM				Pair	Open	Full Migrant
Orange-crowned Warbler	Vermivora_celata	Vermivora_celata	Brown-headed cowbird	Molothrus_ater	FM				Pair	Open	Full Migrant
Golden-winged warbler	Vermivora_chrysoptera	Vermivora_chrysoptera	Brown-headed cowbird	Molothrus_ater	B	57, 340-345	occasional fostering		Pair	Open	Full Migrant
Lucy's Warbler	Vermivora_luciae	Vermivora_luciae	Brown-headed cowbird	Molothrus_ater	FM				Pair	Open	Full Migrant
Tennessee Warbler	Vermivora_peregrina	Vermivora_peregrina	Brown-headed cowbird	Molothrus_ater	FM				Pair	Open	Full Migrant
Blue-winged Warbler	Vermivora_pinus	Vermivora_pinus	Brown-headed cowbird	Molothrus_ater	FM				Pair	Open	Full Migrant
Nashville Warbler	Vermivora_ruficapilla	Vermivora_ruficapilla	Brown-headed cowbird	Molothrus_ater	FM				Pair	Open	Full Migrant
Virginia's Warbler	Vermivora_virginiae	Vermivora_virginiae	Brown-headed cowbird	Molothrus_ater	FM				Pair	Open	Full Migrant
Black-whiskered Vireo	Vireo_altiloquus	Vireo_altiloquus	Brown-headed cowbird	Molothrus_ater	FM				Pair	Open	Full Migrant
Black-capped vireo	Vireo_atricapilla	Vireo_atricapilla	Brown-headed cowbird	Molothrus_ater	B	58, 340-345	infrequent fostering		Pair	Open	Full Migrant
Bell's vireo	Vireo_bellii	Vireo_bellii	Brown-headed cowbird	Molothrus_ater	B	59, 71, 98, 340-345	major fostering		Pair	Open	Full Migrant
Slaty Vireo Vireo	Vireo_brevipennis	Vireo_brevipennis	Brown-headed cowbird	Molothrus_ater	FM				Pair	Open	Not a Migrant
Cassin's Vireo	Vireo_cassinii	Vireo_cassinii	Brown-headed cowbird	Molothrus_ater	FM				Pair	Open	Full Migrant
Yellow-throated vireo	Vireo_flavifrons	Vireo_flavifrons	Brown-headed cowbird	Molothrus_ater	B	59, 340-345	major fostering		Pair	Open	Full Migrant
Yellow-green Vireo	Vireo_flavoviridis	Vireo_flavoviridis	Brown-headed cowbird	Molothrus_ater	FM				Pair	Open	Full Migrant
Warbling vireo	Vireo_gilvus	Vireo_gilvus	Brown-headed cowbird	Molothrus_ater	B	59, 340-345	major fostering		Pair	Open	Full Migrant
White-eyed vireo	Vireo_griseus	Vireo_griseus	Brown-headed cowbird	Molothrus_ater	B	59, 340-345	major fostering		Pair	Open	Full Migrant
Hutton's vireo	Vireo_huttoni	Vireo_huttoni	Brown-headed cowbird	Molothrus_ater	B	57, 340-345	minor fostering		Pair	Open	Not a Migrant
Flat-billed Vireo	Vireo_nanus	Vireo_nanus	Brown-headed cowbird	Molothrus_ater	FM				Pair	Open	Not a Migrant
Red-eyed vireo	Vireo_olivaceus	Vireo_olivaceus	Brown-headed cowbird	Molothrus_ater	B	59, 71, 98, 340-345	major fostering		Pair	Open	Full Migrant
Philadelphia vireo	Vireo_philadelphicus	Vireo_philadelphicus	Brown-headed cowbird	Molothrus_ater	B	57, 340-345	minor fostering		Pair	Open	Full Migrant
Plumbeus Vireo	Vireo_plumbeus	Vireo_plumbeus	Brown-headed cowbird	Molothrus_ater	FM				Pair	Open	Full Migrant
Solitary vireo (now Blue-headed vireo)	Vireo_solitarius	Vireo_solitarius	Brown-headed cowbird	Molothrus_ater	B	59, 71, 98, 340-345	major fostering		Pair	Open	Full Migrant
Gray vireo	Vireo_vicinior	Vireo_vicinior	Brown-headed cowbird	Molothrus_ater	B	58, 340-345	infrequent fostering		Pair	Open	Full Migrant
Canada Warbler	Wilsonia_canadensis	Wilsonia_canadensis	Brown-headed cowbird	Molothrus_ater	FM				Pair	Open	Full Migrant
Hooded warbler	Wilsonia_citrina	Wilsonia_citrina	Brown-headed cowbird	Molothrus_ater	J	58, 71, 340-345	infrequent fostering		Pair	Open	Full Migrant
Wilson's Warbler	Wilsonia_pusilla	Wilsonia_pusilla	Brown-headed cowbird	Molothrus_ater	FM				Pair	Open	Full Migrant
Yellow-headed Blackbird	Xanthocephalus_xanthocephalus	Xanthocephalus_xanthocephalus	Brown-headed cowbird	Molothrus_ater	FM				Pair	Open	Full Migrant
Mourning dove	Zenaida_macroura	Zenaida_macroura	Brown-headed cowbird	Molothrus_ater	B	57, 340-345	dubious record, minor fostering		Pair	Open	Full Migrant
White-throated sparrow	Zonotrichia_albicollis	Zonotrichia_albicollis	Brown-headed cowbird	Molothrus_ater	B	58, 340-345	infrequent fostering		Pair	Open	Full Migrant
[truncated: 606 more rows]
