# Supplementary material for: Ecological uncertainty favours the diversification of host use in avian brood parasites
Source: Nat Commun. 2020 Aug 21;11:4185. doi: 10.1038/s41467-020-18038-y (PMC7442637; doi:10.1038/s41467-020-18038-y)
Supplement: Supplementary file 5 — Source Data [file 41467_2020_18038_MOESM5_ESM.xlsx]

## Sheet: Fig. 2
Species	Effort_GS	logTotal.Hosts	logFaithsPD	Migration	PC1_logTempHarshness	PC2_logCoopHostProvisioners	PC7_XericHarshness	PC4_GlobalOptions	PC5_logUniparentalHostProvisioning	PC3_LocalOptionsProtectedNests	PC6_MGS	PC8_HostClutchSize
Anomalospiza_imberbis	0.0608035	2.70805	4.91412	0	1.1364	0.937537	0.82216	0.129486	0.82131	1.32857	0.619871	-0.315891
Cacomantis_castaneiventris	-0.587482	1.60944	5.14749	0	0.311408	1.34153	-1.89624	-0.993523	0.255651	0.475237	0.384741	1.01405
Cacomantis_flabelliformis	0.953498	4.47734	7.45002	0	1.41741	1.26055	0.0181836	-0.551087	0.563175	-0.473935	0.361569	-0.651657
Cacomantis_merulinus	0.703502	2.77259	5.72716	1	0.856073	0.681359	0.116727	0.606585	1.1319	-0.566142	0.788091	0.491153
Cacomantis_passerinus	-0.15085	2.83321	5.96857	1	0.71924	0.792685	2.13419	-1.25363	0.964475	-1.04526	0.52774	0.925762
Cacomantis_sonneratii	0.187009	2.07944	5.57699	0	0.696545	0.710422	0.727561	0.267251	0.25875	-1.31401	0.5047	-1.8265
Cacomantis_variolosus	0.724486	4.34381	7.38297	1	0.468964	1.03975	-0.685059	0.990937	0.487852	-1.40549	0.0898373	0.319716
Cercococcyx_mechowi	-0.522787	1.38629	5.08091	0	0.896899	0	-1.6101	-0.350624	0	-0.658361	0.450083	-2.95144
Cercococcyx_montanus	-0.570615	1.79176	5.24324	0	1.22613	1.02246	0.15344	-0.378456	0.00540247	0.475531	1.32761	-2.47127
Chrysococcyx_basalis	0.644828	4.70048	7.67166	1	1.04505	1.15579	0.892878	-0.748472	0.777693	-0.809087	-2.12547	-0.742442
Chrysococcyx_caprius	0.728343	4.5326	7.24705	1	0.883584	0.895328	0.356451	1.09742	1.40227	0.235602	-1.28171	-0.671572
Chrysococcyx_cupreus	0.31434	4.04305	7.09952	1	0.991626	1.00354	-0.286994	0.897974	1.38451	0.228272	0.104928	-0.702299
Chrysococcyx_flavigularis	-0.714699	0	1.14513	0	0.924221	0.242732	-2.22518	-0.432034	0.326587	0.726248	0.0459126	-1.99871
Chrysococcyx_klaas	-1.69841	4.38203	7.17777	1	0.911289	0.934597	-0.125886	1.03559	1.20908	0.183383	-0.590081	-0.804541
Chrysococcyx_lucidus	0.813357	4.64439	7.60669	1	1.26434	1.18899	-0.393121	-0.871751	0.615434	-0.820364	0.188934	-0.426881
Chrysococcyx_maculatus	-0.512675	2.63906	5.82506	1	1.32786	0.480658	0.513927	-0.203215	1.04142	0.0937384	1.5742	0.950799
Chrysococcyx_minutillus	0.245663	2.70805	5.64382	1	0.423003	0.846851	-0.228328	0.534336	0.56146	-0.27948	-0.227306	0.301705
Chrysococcyx_osculans	0.235798	3.21888	6.48662	1	1.14038	1.44867	1.31177	-0.992418	0.626627	0.0826682	-2.28976	-0.727082
Chrysococcyx_russatus	-0.994456	2.94444	6.27766	1	0.49636	0.811989	-0.168136	0.572215	0.554926	-1.10559	0.546021	-0.0821089
Chrysococcyx_xanthorhynchus	-0.187074	2.56495	5.84433	1	0.571941	0.369996	-0.203361	0.153693	0.990282	-0.182665	0.352735	-0.278413
Clamator_coromandus	0.18082	3.2581	5.99886	1	0.997272	0.168583	0.742874	0.163672	0.498004	-1.4046	0.66676	-0.404528
Clamator_glandarius	1.42562	3.52636	6.56189	1	0.860584	1.12611	0.576838	1.2952	0.367749	-0.146818	-0.917333	0.944883
Clamator_jacobinus	0.92596	4.21951	7.2499	1	0.657139	0.980367	1.013	1.76094	0.513328	-0.830014	-0.925943	-0.212518
Clamator_levaillantii	-0.167294	2.77259	6.09521	1	0.817445	1.55579	-0.0100239	0.655286	0.182797	0.217561	-0.714108	-0.61385
Cuculus_canorus	2.48391	5.62762	8.3477	1	1.76052	0.521749	-1.52405	1.56097	0.65105	-0.713434	-2.88043	0.0172652
Cuculus_clamosus	0.61713	2.3979	5.70439	1	0.885222	0.566972	0.0292893	0.878836	0.266272	-0.763259	-0.312136	-1.77147
Cuculus_fugax	0.247059	3.66356	6.77496	1	1.2063	0.559173	-0.0755378	-0.598956	0.466545	-0.846649	0.442353	0.599375
Cuculus_gularis	0.410139	2.63906	6.06733	1	0.777205	1.09446	0.497426	0.885731	0.137252	-0.235469	-1.0724	-1.07133
Cuculus_micropterus	0.94445	2.99573	6.46302	1	1.36485	0.684085	0.14117	0.883656	0.493815	-1.41947	0.505782	0.286287
Cuculus_pallidus	1.10835	4.76217	7.77012	1	1.11634	1.11158	1.19762	-0.729451	0.68024	-1.40192	-2.02277	-1.30804
Cuculus_poliocephalus	0.629259	3.2581	6.23297	1	1.49141	0.415471	-0.0564787	0.154995	0.918295	-0.575843	0.467866	1.12812
Cuculus_rochii	-0.395119	2.56495	5.94413	1	1.02854	0.565717	0.205157	-2.38652	1.31108	-0.827649	0.0524723	-0.770513
Cuculus_saturatus	1.30071	3.85015	6.19552	1	1.81271	0.250938	-1.22227	-0.465555	0.63157	-0.019047	-1.79353	1.13317
Cuculus_solitarius	0.596113	4.06044	6.91968	1	0.979454	0.68081	-0.211676	0.897273	0.726821	-0.309222	0.210013	-1.03443
Cuculus_sparverioides	0.288831	3.43399	6.30538	0	0.0770886	0.259319	-1.67355	-0.90428	0.351342	-0.783667	0.315957	0.870064
Cuculus_vagans	-0.766878	1.09861	4.94707	0	0	0.114105	-1.42783	-0.464837	0.333551	-1.85284	0.564007	0.267479
Cuculus_varius	0.52932	1.94591	5.2183	1	0.591246	1.13981	2.85664	-0.632139	0.377773	-1.22877	0.157565	-1.1233
Dromococcyx_pavoninus	-0.00954954	2.07944	5.40524	0	0.968305	0.286906	-0.198923	1.16655	1.0122	0.763293	0.686563	-1.27436
Dromococcyx_phasianellus	0.182373	1.60944	5.46385	0	0.808028	0.0860256	-0.385673	2.29009	0.557102	-0.24408	0.891472	0.21737
Eudynamys_orientalis	0.127194	3.21888	6.51632	0	0.164227	1.124	-0.00642812	-0.546255	0.90022	-2.10856	0.701902	0.688366
Eudynamys_scolopaceus	0.988459	3.21888	6.24485	1	0.802404	0.836334	0.822489	-0.0547573	0.490076	-1.62282	1.13485	1.11863
Eudynamys_taitensis	0.719305	2.70805	6.49252	1	1.1911	1.25349	-2.1618	-2.61107	0.331921	-1.21806	0.0841657	0.52737
Heteronetta_atricapilla	0.471145	3.17805	7.08449	1	1.3996	0.600099	0.0988931	-0.227822	0.998343	-1.63401	0.763558	1.85967
Indicator_exilis	-0.446441	1.09861	5.28884	0	0.914047	0.640706	-1.27473	0.0153427	1.48829	0.982579	-0.260812	-1.30755
Indicator_indicator	2.20922	3.8712	6.99746	0	0.974427	1.27075	0.0878503	1.01441	0.504068	0.509146	-0.228687	1.12498
Indicator_maculatus	-0.478613	1.09861	4.51002	0	0.805417	1.23623	-1.38696	-0.163894	0.236661	1.14142	-0.00785821	-0.156785
Indicator_meliphilus	-1.14061	1.09861	4.51002	0	1.28756	1.26345	0.64821	-0.466078	0.215193	1.7259	1.26366	-0.525423
Indicator_minor	0.607099	3.55535	6.56835	0	0.951723	1.38016	0.0129647	0.933535	0.43349	1.04221	-0.662511	0.429007
Indicator_pumilio	-1.00627	1.38629	4.61865	0	1.27744	0.370481	-1.25378	-0.535805	0.206832	1.47989	2.02158	-0.452833
Indicator_variegatus	0.0739374	2.83321	6.07438	0	1.21719	1.21354	0.374999	0.19472	0.335052	1.32085	1.09935	-0.183078
Indicator_willcocksi	-1.08293	0	1.26291	0	0.92532	1.71437	-1.77553	-0.341311	0.285219	1.60762	0.0591776	0.334909
Molothrus_aeneus	1.00525	4.67283	7.30654	1	1.24898	0.47113	0.088315	-0.182519	0.684153	-1.38975	0.40813	-0.063763
Molothrus_ater	2.55315	5.70378	8.18934	1	1.78036	0.540559	-0.946775	-0.275636	0.832758	-1.20768	-1.15184	0.0311202
Molothrus_bonariensis	1.73212	5.61313	8.00561	0	0.984078	0.587886	-0.395677	2.44522	0.629125	-0.605466	0.844973	0.543481
Molothrus_oryzivorus	0.490212	2.48491	5.21841	0	0.81085	0.959437	-0.494472	2.30746	1.64013	0.720776	0.78628	0.113377
Molothrus_rufoaxillaris	0.559428	1.79176	5.40717	0	1.33917	1.477	0.0380894	-0.0867478	1.20188	-0.435149	1.26476	3.03249
Pachycoccyx_audeberti	-0.347948	1.94591	5.29727	0	1.04802	1.53635	0.298775	0.470728	0.186196	0.0861489	1.09779	0.104645
Prodotiscus_insignis	-0.554228	1.38629	4.97629	0	0.881292	1.05498	-1.56229	0.0698169	0.285359	0.140542	0.647383	-0.402861
Prodotiscus_zambesiae	-1.08293	2.07944	5.61693	0	1.1553	1.11353	0.963613	0.217998	1.01309	0.0981981	1.11939	-0.613534
Rhamphomantis_megarhynchus	-1.65749	0	1.42178	1	0.282793	1.07375	-1.59835	-1.86595	1.93373	0.282818	-0.028462	-0.838625
Scythrops_novaehollandiae	0.495819	2.77259	6.12024	1	0.410805	1.00509	0.429688	-0.185283	0.383612	-1.71374	-0.371905	0.452674
Surniculus_lugubris	0.411207	2.94444	5.98044	1	1.17332	0.21591	0.879196	-0.301806	0.452786	-0.500335	0.994745	-1.21371
Tapera_naevia	1.08682	3.17805	5.98751	0	0.819298	0.494732	-0.329484	2.37142	0.516634	0.719277	0.558117	0.578748
Vidua_camerunensis	-1.12562	1.38629	3.6087	0	0.592498	0.357538	-0.808343	-0.980352	0.396698	0.941512	-0.847008	1.13713
Vidua_chalybeata	0.778823	1.38629	3.69913	0	0.697941	0.314891	0.764095	0.750564	0.542024	1.03454	-1.7536	0.60454
Vidua_codringtoni	-1.29784	0.693147	2.41377	0	1.21757	0.45249	1.65361	-0.969531	0.385889	1.5373	1.29674	-0.146005
Vidua_fischeri	-0.721867	0.693147	3.20758	0	0.910626	0.426918	1.17926	-0.487602	0.508938	1.31987	-0.309413	0.707734
Vidua_funerea	-0.517709	1.09861	3.47787	0	1.26362	0.428781	-0.023913	-0.121601	0.375941	1.29879	0.81925	0.163926
Vidua_hypocherina	-0.918089	0.693147	3.20758	0	1.08905	0.42511	0.722181	-0.499299	0.430195	1.41561	0.357839	0.224052
Vidua_interjecta	-1.05618	1.38629	3.13058	0	0.513553	0.276933	-0.204194	-0.383253	0.49441	0.76199	-1.62653	0.046785
Vidua_larvaticola	-1.74274	1.09861	3.57741	0	0.491848	0.313128	-0.2488	-0.645616	0.483623	0.845112	-1.88778	0.66141
Vidua_macroura	0.807731	2.99573	5.67052	0	0.809485	0.673695	-0.0681814	1.13816	0.791101	0.927887	-0.965676	1.0034
Vidua_maryae	-0.918089	0	0.300565	0	0.718404	0.308612	0.283059	-1.80271	0.4576	0.995571	-1.36428	-0.360531
Vidua_nigeriae	-2.90741	0	0.958179	0	0.507338	0.324028	0.528754	-0.988343	0.70326	0.0923221	-0.619304	2.3799
Vidua_obtusa	-0.815763	0.693147	2.84928	0	1.05116	0.420256	0.548049	-0.0598132	0.411354	1.22478	0.486022	0.274488
Vidua_paradisaea	-0.0677395	0.693147	3.07801	0	0.792262	0.316095	1.01014	0.523654	0.554958	1.04048	-1.73832	0.290332
Vidua_purpurascens	-0.869268	1.09861	3.52416	0	1.1622	0.442379	1.6309	-0.387397	0.452953	1.39172	0.986535	0.316315
Vidua_raricola	-1.46178	1.09861	4.64141	0	0.754524	0.403337	-0.362625	-0.662832	0.385248	1.00113	0.435113	0.730512
Vidua_regia	-0.21653	1.38629	4.80413	0	1.14527	0.662463	2.29194	-1.07258	1.44235	0.978434	-0.11094	-0.292214
Vidua_togoensis	-1.69841	0	-1.57187	0	0.547834	0.329288	0.297958	-1.31321	0.482015	0.679252	-0.100756	0.167538
Vidua_wilsoni	-1.1882	1.79176	4.06441	0	0.46417	0.366321	-0.449572	-0.155688	0.544626	0.544915	-0.870407	1.67731

## Sheet: Supplementary Fig. 1
Species	logFaithsPD	logTotal.Hosts
Anomalospiza_imberbis	4.91412	2.70805
Cacomantis_castaneiventris	5.14749	1.60944
Cacomantis_flabelliformis	7.45002	4.47734
Cacomantis_merulinus	5.72716	2.77259
Cacomantis_passerinus	5.96857	2.83321
Cacomantis_sonneratii	5.57699	2.07944
Cacomantis_variolosus	7.38297	4.34381
Cercococcyx_mechowi	5.08091	1.38629
Cercococcyx_montanus	5.24324	1.79176
Chrysococcyx_basalis	7.67166	4.70048
Chrysococcyx_caprius	7.24705	4.5326
Chrysococcyx_cupreus	7.09952	4.04305
Chrysococcyx_flavigularis	1.14513	0
Chrysococcyx_klaas	7.17777	4.38203
Chrysococcyx_lucidus	7.60669	4.64439
Chrysococcyx_maculatus	5.82506	2.63906
Chrysococcyx_minutillus	5.64382	2.70805
Chrysococcyx_osculans	6.48662	3.21888
Chrysococcyx_russatus	6.27766	2.94444
Chrysococcyx_xanthorhynchus	5.84433	2.56495
Clamator_coromandus	5.99886	3.2581
Clamator_glandarius	6.56189	3.52636
Clamator_jacobinus	7.2499	4.21951
Clamator_levaillantii	6.09521	2.77259
Cuculus_canorus	8.3477	5.62762
Cuculus_clamosus	5.70439	2.3979
Cuculus_fugax	6.77496	3.66356
Cuculus_gularis	6.06733	2.63906
Cuculus_micropterus	6.46302	2.99573
Cuculus_pallidus	7.77012	4.76217
Cuculus_poliocephalus	6.23297	3.2581
Cuculus_rochii	5.94413	2.56495
Cuculus_saturatus	6.19552	3.85015
Cuculus_solitarius	6.91968	4.06044
Cuculus_sparverioides	6.30538	3.43399
Cuculus_vagans	4.94707	1.09861
Cuculus_varius	5.2183	1.94591
Dromococcyx_pavoninus	5.40524	2.07944
Dromococcyx_phasianellus	5.46385	1.60944
Eudynamys_orientalis	6.51632	3.21888
Eudynamys_scolopaceus	6.24485	3.21888
Eudynamys_taitensis	6.49252	2.70805
Heteronetta_atricapilla	7.08449	3.17805
Indicator_exilis	5.28884	1.09861
Indicator_indicator	6.99746	3.8712
Indicator_maculatus	4.51002	1.09861
Indicator_meliphilus	4.51002	1.09861
Indicator_minor	6.56835	3.55535
Indicator_pumilio	4.61865	1.38629
Indicator_variegatus	6.07438	2.83321
Indicator_willcocksi	1.26291	0
Molothrus_aeneus	7.30654	4.67283
Molothrus_ater	8.18934	5.70378
Molothrus_bonariensis	8.00561	5.61313
Molothrus_oryzivorus	5.21841	2.48491
Molothrus_rufoaxillaris	5.40717	1.79176
Pachycoccyx_audeberti	5.29727	1.94591
Prodotiscus_insignis	4.97629	1.38629
Prodotiscus_zambesiae	5.61693	2.07944
Rhamphomantis_megarhynchus	1.42178	0
Scythrops_novaehollandiae	6.12024	2.77259
Surniculus_lugubris	5.98044	2.94444
Tapera_naevia	5.98751	3.17805
Vidua_camerunensis	3.6087	1.38629
Vidua_chalybeata	3.69913	1.38629
Vidua_codringtoni	2.41377	0.693147
Vidua_fischeri	3.20758	0.693147
Vidua_funerea	3.47787	1.09861
Vidua_hypocherina	3.20758	0.693147
Vidua_interjecta	3.13058	1.38629
Vidua_larvaticola	3.57741	1.09861
Vidua_macroura	5.67052	2.99573
Vidua_maryae	0.300565	0
Vidua_nigeriae	0.958179	0
Vidua_obtusa	2.84928	0.693147
Vidua_paradisaea	3.07801	0.693147
Vidua_purpurascens	3.52416	1.09861
Vidua_raricola	4.64141	1.09861
Vidua_regia	4.80413	1.38629
Vidua_togoensis	-1.57187	0
Vidua_wilsoni	4.06441	1.79176
